# Supplementary material for: Targeted immunotherapy against distinct cancer-associated fibroblasts overcomes treatment resistance in refractory HER2+ breast tumors
Source: Nat Commun. 2022 Sep 9;13:5310. doi: 10.1038/s41467-022-32782-3 (PMC9463158; doi:10.1038/s41467-022-32782-3)
Supplement: Supplementary file 5 — Supplementary Data 1 [file 41467_2022_32782_MOESM5_ESM.xlsx]

## Sheet: S1
Supplementary Data 1: Gene signatures by gene names
F-TBRS	T-TBRS	Ma-TBRS	Endo-TBRS	NK-TBRS	NK-IL2RS	CAF-S1	CD56+ NK	CD56+ CD3+ NKT	sCAF	pCAF
ANGPTL4	ABCC4	A2ML1	AASDHPPT	ABHD4	AFAP1L2	AADAC	ZFP36L2	SEMA4D	AATK	A2M
APBB2	ABHD2	AAA1	ABCA1	ABLIM1	ANLN	AADACL2	XCL2	SASH3	ABCC3	A4GALT
ARHGEF3	ADO	AACSL	ABCB1	ACSBG1	APOBEC3B	ABCA1	XCL1	RUNX3	ABHD2	AARD
ARHGEF40	AHCYL2	ABCC3	ABCC1	ACVR1B	ASPM	ABCA10	WIPF1	RPSA	ACAP1	AASS
AUTS2	ALOX5AP	ABCD1	ABCF2	ACVR2A	AURKA	ABCA6	TYROBP	RPS3	ACOX2	ABAT
BHLHE40	ANXA5	ABCG1	ABI1	ADAM10	AURKB	ABCA8	TXK	RPS29	ACOXL	ABCA1
BPGM	APOBEC3G	ABCG2	ACBD3	ADAM19	BIRC5	ABCA9	TSC22D3	RPS27	ACP6	ABCA4
C13orf33	APOD	ABHD2	ACLY	AGPAT5	BRIP1	ABCB5	TRGC1	RPL30	ACSBG1	ABCA5
C3orf52	AQP3	ABHD5	ACOT7	AKAP13	BUB1	ABCC1	TRDC	RPL27A	ACSL3	ABCA6
C4orf26	ATP1B1	ABHD8	ACTR2	ANP32A	BUB1B	ABCC4	TRBC2	RPL23A	ADAM8	ABCA9
C5orf13	ATXN1	ABLIM3	ACVR1	ARRB1	CASC5	ABI3BP	TOX	RGS1	AGBL5	ABCB9
CACHD1	BMP1	ACADVL	ADAM10	ARRDC4	CCNA2	ABL2	TIGIT	RBM38	ALDOC	ABCC9
CALB2	C18orf1	ACER3	ADD1	ASIC3	CCNB1	ABLIM1	TAGAP	RASSF5	ALS2CL	ABCD2
CALD1	CCR4	ACTN1	ADD3	ATP10D	CCNB2	ABTB2	SYTL3	RASAL3	AMDHD1	ABCG4
CDH6	CD83	ACVR1B	ADH5	B4GALNT4	CCNE2	ACCN2	SYK	RARRES3	AMIGO2	ABHD3
CDKN2B	CD96	ADAM12	AGA	B4GALT1	CDC20	ACO1	STK17A	RAC2	AMOTL1	ABI3BP
CHST11	CDYL	ADAM17	AGFG1	BACH2	CDC45	ACOT4	SRGN	PYHIN1	ANKRD1	ABLIM1
CILP	CLIC4	ADAM3A	AGPS	BCL6	CDC6	ACSL1	SPON2	PVRIG	ANLN	ABLIM3
CLDN14	CRIP1	ADAM8	AIDA	BCL9L	CDCA2	ACSL5	SLFN5	PTPRCAP	ANO1	ACER2
CLDN4	CSGALCT1	ADAM9	AKAP13	BMF	CDCA3	ACTR3B	SLC38A1	PTPRC	ANO8	ACKR2
CNNM4	CST6	ADAMTS18	AKIRIN1	BMPR2	CDCA5	ACTR3C	SLAMF7	PTPN22	ANO9	ACOT11
CNTN1	CXCL13	ADAMTS19	AKT3	BNIP3L	CDCA7	ADAM12	SLAMF6	PTP4A2	AP1S3	ACOT4
COL10A1	DCLRE1C	ADAMTS2	ALCAM	CALCOCO1	CDCA8	ADAM22	SLA	PRKCQ	APOBR	ACOT6
COL27A1	DIXDC1	ADARB1	ALG13	CAMKMT	CDK1	ADAM23	SH2D1B	PRKCH	APRT	ACSS3
CTGF	EGR2	ADC	AMD1	CAPG	CDKN3	ADAM33	SH2D1A	PRKCB	AQP3	ACTA2
DAAM1	EVI2A	ADCY2	ANAPC5	CARD6	CDT1	ADAMDEC1	SASH3	PRKACB	ARAP2	ACTC1
DACT1	FAM102A	ADM	ANGPT2	CARNS1	CEACAM1	ADAMTS12	S1PR5	PRF1	AREG	ACTG2
DDX10	FBXO11	AGAP3	ANKFY1	CCL1	CENPA	ADAMTS16	RUNX3	PRDM1	ARHGAP22	ACTN3
DHRS2	GEM	AGMAT	ANKRD12	CCPG1	CENPE	ADAMTS17	RPS27	PPP2R5C	ARHGAP26	ACTR3B
DJB5	GPR35	AGPAT2	ANP32A	CCR8	CENPF	ADAMTS2	RNF125	PPP1R18	ARHGAP27	ACVRL1
DJC18	HLF	AGRP	ANTXR1	CD3E	CENPU	ADAMTS3	RASSF5	PIP4K2A	ARHGAP4	ACY3
DLX2	IL1RN	AHK2	ANXA3	CD44	CENPW	ADAMTSL1	RASA2	PIK3R1	ARHGAP8	ADAM12
DOCK10	IL7R	AICDA	ANXA4	CD7	CEP55	ADAMTSL4	RARRES3	PIK3IP1	ARHGAP9	ADAM19
E2F7	IL9	AK1	AOX1	CD72	CHEK1	ADC	RAC2	PDE7A	ARHGEF16	ADAM22
EDN1	INPP5F	AK7	AP1S1	CD74	CISH	ADCY2	PYHIN1	PCED1B-AS1	ARHGEF5	ADAM23
EFNB2	ITGAE	AKR1C1	AP2B1	CD81	CKAP2L	ADCY7	PVRIG	PARP8	ARL11	ADAMTS1
EGR2	ITGAV	AKR1C2	APBA1	CD96	CSF2	ADD3	PTPRCAP	NLRC5	ARL4C	ADAMTS12
ELMOD1	JUN	AKR1C3	APBB2	CDH1	DEPDC1	ADH1A	PTPRC	NKG7	ARMC3	ADAMTS15
EPHA4	KCNK1	ALDH1A1	API5	CDK19	DEPDC1B	ADH1B	PTPN4	MLLT6	ARNTL2	ADAMTS16
ESM1	KLF10	ALDH2	APLP2	CDKN1B	DHCR24	ADH1C	PTPN22	MIAT	ASAP2	ADAMTS18
ETV6	KLF7	ALDOB	APPL2	CEMIP2	DLGAP5	ADM	PTGER4	MBP	ASB16	ADAMTS19
F2RL1	LMCD1	ALK	ARF1	CEP85L	DPF3	AEBP1	PRKCH	MAPK1	ASF1B	ADAMTS2
FBXO32	LOH3CR2A	ALOX5	ARF3	CERK	DPP4	AGPAT4	PRKACB	LYST	ASGR1	ADAMTS20
FGF1	LRBA	ALOX5AP	ARF4	CHAD	DSCC1	AGTRAP	PRF1	LNPEP	ATG9B	ADAMTS3
FGF18	LRIG1	ALX4	ARF6	CISH	DTL	AHNAK2	PRDM1	LCP1	ATP1A1	ADAMTS5
FLT1	MAP4	AMBRA1	ARFGEF1	CITED4	E2F7	AIM2	PLEK	LCK	ATP2C2	ADAMTSL1
FN1	MB	AMIGO2	ARFIP1	COTL1	E2F8	AKNAD1	PITPNC1	KLRK1	B3GNT2	ADAMTSL2
FNIP2	MXRA7	AMPH	ARHGDIA	CPD	ECT2	AKR1C1	PIP4K2A	KLRG1	B3GNT3	ADAMTSL4
FOXP1	MYH6	ANG	ARL4C	CPEB4	FAM72A; FAM72B; FAM72C; FAM72D	AKR1C2	PIK3R1	KLRF1	B3GNT7	ADAMTSL5
FRMD4A	NMB	ANGPT2	ARL6IP5	CPT1A	FAM83D	AKR1C3	PIK3IP1	KLRD1	B4GALNT1	ADAP1
FUT4	NPTX1	ANK1	ARNTL	CREBRF	FOXM1	AKR7L	PFN1	KIAA1551	B4GALNT4	ADCY1
GADD45B	NR4A3	ANKRD29	ARPP19	CRTAM	GEM	ALDH1A1	PDE7A	ITGB2	BAG2	ADCY2
GAS1	PIK3IP1	ANO4	ASAP1	CX3CR1	GGH	ALDH1A2	PARP8	ITGAL	BAIAP2	ADCY4
GOPC	PKIA	ANP32C	ASF1A	CXCR3	GINS1	ALDH1A3	NR4A2	ISG20	BARD1	ADCY5
GPR161	PLAU	APBB1IP	ASNS	CXCR4	GINS2	ALDH1L2	NKG7	IPCEF1	BCAR3	ADCYAP1R1
GPR183	PPAP2A	APBB2	ASPH	CXCR5	GPR82	ALPL	NCR1	IL32	BCL2L11	ADD3
GRB14	PPARG	APCDD1	ATG5	CXXC5	GTSE1	AMPD3	NCAM1	IL2RG	BCL2L15	ADH7
GZMK	PRKCD	APOA2	ATP13A3	DAPP1	HELLS	ANG	MYBL1	IL2RB	BDNF	ADM
HAS2	RAB31	APOB48R	ATP1B1	DHRS3	HJURP	ANGPTL2	MCTP2	IKZF3	BEND4	ADM2
HBEGF	RASGRP3	APOC1	ATP2B1	DKKL1	HMMR	ANK2	MAPK1	IKZF2	BEND5	ADORA2B
HEY1	RBPJ	APOC2	ATP2B4	DNAJB14	KIAA0101	ANKH	LCP1	IKZF1	BID	ADRA2A
HIC1	RGS16	APOC4	ATP6AP2	DUSP2	KIF11	ANKRD2	KLRK1	IFITM1	BMI1	AEBP1
HIVEP2	RIMS3	APOE	ATP6V1A	DUSP4	KIF14	ANKRD28	KLRF1	HOPX	BNC1	AFF2
HS3ST3B1	S100PBP	APOL6	ATP6V1C1	DZANK1	KIF15	ANKRD36	KLRD1	HMHA1	BOK	AFF3
IFIH1	SERPINE1	AQP11	ATP6V1G1	ECE1	KIF18B	ANKRD36BP1	KLRC1	HLA-F	BPIFB1	AGMO
IGFBP3	SLC1A4	AQP3	AZIN1	EPB41L2	KIF20A	ANKRD65	KLRB1	HLA-C	BSN	AGT
IL11	SLC5A3	AQP9	B3GNT2	EXT1	KIF23	ANTXR1	ITGB2	HLA-B	BUB1B-PAK6	AGTR2
IL6	SOX4	AREG	B4GALT1	FBXL20	KIF2C	ANTXR2	ITGAL	HLA-A	CALR3	AGXT
INHBA	SYNJ2	ARFGEF2	BACH1	FBXL8	KIF4A	ANXA1	IPCEF1	HCST	CARD10	AHSG
ITGB6	TFEB	ARHGAP11A	BAG2	FZD7	LIF	ANXA2	IL2RG	GZMM	CARD6	AK1
JARID2	TIAM1	ARHGEF19	BCAP29	GCH1	LRP8	ANXA2P2	IL2RB	GZMK	CASP1	AKAP12
JHDM1D	TIMP1	ARID3B	BCAT1	GM2A	LTA	ANXA5	IKZF3	GZMH	CASP3	AKAP13
JUNB	TMOD1	ARID5B	BCL2L1	GNA12	LTB	AOX1	IKZF1	GZMB	CAV2	ALDH1A1
KAL1	TNFSF4	ARL4A	BCLAF1	GNE	MAD2L1	AP3S1	IFNG	GZMA	CBLC	ALDH1A2
KANK4	TSPAN13	ARL5A	BEX4	GOLIM4	MCM10	APCDD1L	IFITM1	GNLY	CCBE1	ALDH1A3
KDM6B	ZNF238	ARL9	BGN	GPAA1	MELK	APOD	HLA-F	GIMAP7	CCDC103	ALDH1L1
KIAA1755	ZNF365	ARMC8	BICD2	GPBP1L1	MKI67	APOL1	HCST	GCSAM	CCDC125	ALDH1L2
KLF7		ARPP21	BMPR2	GPR155	MND1	APOL4	GZMK	FYN	CCDC148	ALOX12
LIF		ASB15	BNIP3L	GPR183	MTFR2	APPL2	GZMB	FYB	CCDC24	ALX4
LMCD1		ASF1B	BRCC3	GPR34	NCAPG	ARAP1	GZMA	FLNA	CCDC88C	AMACR
LMO4		ASGR1	BSG	GPR68	NCAPH	ARCN1	GNPTAB	FCRL6	CCL25	AMDHD2
LOC100128178		ASIP	BUB3	GRAMD1A	NCR2	ARF4	GNLY	FCMR	CCL5	AMIGO3
LOC201651		ASRGL1	C14orf101	GRINA	NEK2	ARHGAP12	GNG2	EVL	CCNB1IP1	AMN
LOC727930		ATOH8	C19orf6	GRN	NUF2	ARHGAP19	GFOD1	ETS1	CCND1	ANG
LOC728264		ATP10A	C1orf103	HABP4	NUSAP1	ARHGAP20	FYN	EOMES	CCNF	ANGPT4
LOC728449		ATP11B	C1orf144	HBP1	OIP5	ARHGAP21	FYB	EMB	CD33	ANGPTL1
LOH3CR2A		ATP13A3	C20orf30	HGSNAT	PBK	ARHGAP28	FCMR	DUSP2	CD74	ANGPTL4
LRRC8C		ATP2B2	C3orf52	HOPX	POLE2	ARHGEF26	FCER1G	DENND2D	CD82	ANK2
MBOAT2		ATP6V0A2	C5orf28	HSD17B11	POLQ	ARHGEF4	ETS1	CYTIP	CDA	ANKRD34A
MEGF9		ATP8B1	C6orf106	HYLS1	PRC1	ARL1	EOMES	CYFIP2	CDC42EP1	ANKRD35
MEOX1		ATP9A	C6orf62	IFFO2	PRR11	ARL10	DUSP2	CXCR6	CDCA5	ANKS6
MEX3B		ATP9B	CALCRL	IFITM3	PSAT1	ARL2BP	DENND2D	CXCR4	CDCA7	ANO3
MGC16121		AXL	CALD1	IGF1R	PTTG1	ARL4C	CYTIP	CTSW	CDCA7L	ANPEP
MSC		AZI2	CALM1	INPP4B	RAD51	ARL6IP5	CXCR6	CST7	CDCP1	ANTXR1
MSX2		B3GALNT1	CALR	IPCEF1	RNF157	ARNT2	CXCR4	CORO1A	CDH1	AOC3
MTSS1		B3GNT5	CALU	IRF2BP2	RRM2	ARRDC3	CTSW	CNOT6L	CDK18	APBA1
MURC		B3GNT7	CAMSAP1L1	IRF5	SHCBP1	ARSE	CST7	CMC1	CDK6	APLP1
NEDD9		BACH2	CANX	ISG20	SKA1	ASAP3	CORO1A	CLEC2D	CDKN2AIPNL	APOC1
NET1		BCAS4	CAPN7	ITGA1	SLC27A2	ASPH	CNOT6L	CELF2	CDKN2C	APOD
NGF		BCL2L2	CAPRIN1	ITGAE	SOCS2	ASPHD2	CMC1	CD96	CDT1	APOE
NKX3-1		BEAN	CBFB	ITGB7	SPC25	ASPN	CELF2	CD8B	CELF4	AQP2
NOX4		BEST1	CBS	ITPR2	STIL	ASS1	CD96	CD8A	CELSR1	AR
NUAK1		BHLHE40	CCDC6	JAK2	STMN1	ASTN1	CD7	CD7	CENPF	ARAP1
OSGIN2		BIN2	CCDC88A	JAKMIP1	STYK1	ATOH8	CD69	CD53	CENPV	ARC
PALLD		BLID	CCL2	KCNIP2	TK1	ATP11B	CD53	CD48	CEP55	ARHGAP15
PCDH9		BLM	CCNA1	KCNN4	TOP2A	ATP6V0D2	CD3E	CD44	CEP70	ARHGAP20
PDGFC		BLMH	CCND2	KDM6B	TOX2	ATP6V0E1	CD247	CD3G	CGN	ARHGAP24
PDLIM4		BLOC1S2	CCNG2	KIF21B	TPX2	ATP6V1B2	CD2	CD3E	CGNL1	ARHGAP29
PDPN		BMX	CCPG1	KIFC3	TRIP13	ATP6V1C2	CD160	CD3D	CHD5	ARHGAP33
PELI1		BNC2	CCT2	KIT	TTK	B3GNT9	CCND2	CD247	CHD7	ARHGAP44
PGBD5		BOLL	CD164	KLF10	TYMS	B4GALT1	CCL5	CD2	CHEK1	ARHGEF10
PGM2L1		BPY2	CD44	KLHL24	UBE2C	B7H6	CCL4L2	CCR5	CHGA	ARHGEF9
PIK3CD		BRSK1	CD46	LAX1	UBE2T	BASP1	CCL4	CCL5	CHMP4C	ARL4D
PKNOX2		BSND	CD58	LDLRAD4	UHRF1	BBOX1	CCL3L3	CBLB	CHN1	ARL5C
PLAUR		BTBD11	CDC27	LGALS3	ZWINT	BCHE	CBLB	BTN3A1	CHRNB1	ARMCX1
PLCE1		BTBD19	CDC42BPA	LPAR6		BDH2	BTN3A1	BTG1	CIB2	ARMCX2
PLEK2		BTC	CDC5L	LPXN		BDKRB1	BTG1	BIN2	CIITA	ARMCX3
PMEPA1		BTG1	CDC73	LRP5		BDKRB2	BIN2	BCL11B	CLCF1	ARMCX4
PODXL		BTNL8	CDH2	LTB		BEAN1	ARPC5L	B2M	CLDN2	ARMCX5-GPRASP2
PPP1R14C		BUB1	CDK17	MAN1C1		BEND6	ARHGDIB	ATM	CLDN23	ARMCX6
PRDM1		C10orf35	CDV3	MAN2B2		BEND7	ARHGAP9	ARL4C	CLDN3	ARSI
PRR5L		C10orf95	CDYL	MAP4K4		BHLHE22	AREG	ARHGDIB	CLDN4	ARSJ
PRR9		C11orf63	CEACAM1	MAPKAPK3		BHLHE41	AOAH	ARHGAP9	CLDN7	ART3
PTGS2		C11orf75	CELF2	MGLL		BHMT2	ALOX5AP	ARHGAP30	CLU	ART4
PTHLH		C11orf93	CEP170	MICAL1		BICC1	AKNA	ARHGAP25	CNKSR1	ASPA
RASD1		C12orf37	CFLAR	MOB3B		BICD1	ADGRE5	APOBEC3G	COBLL1	ASPHD2
RASGRP3		C12orf48	CHD4	MTHFS		BMP4		APOBEC3C	CORO2A	ASPN
RASL12		C12orf49	CHMP1B	MTMR7		BMP7		ALOX5AP	CORO6	ATOH8
RHOU		C12orf59	CHMP2B	MYLK2		BMPER		AKNA	CP	ATP1A2
RYBP		C14orf109	CHP	MYO1D		BMPR1B		ADGRG1	CPE	ATP1A4
S1PR5		C14orf142	CLCN3	N4BP2L1		BNC2		ADGRE5	CRYBA4	ATP1B2
SDC1		C14orf162	CLDN1	nan		BOC		ZFP36L2	CSF2	ATP2A1
SEMA7A		C14orf56	CLDN11	NCOR2		BPI		WIPF1	CSF3	ATP2B4
SERPINE1		C15orf48	CLDND1	NEBL		BST1		TXNIP	CSN3	ATP8B1
SETBP1		C15orf52	CLIC4	NEK7		BZW1		TRGC1	CST6	ATP8B4
SI1		C15orf62	CLINT1	NEURL3		C10orf140		TRBC2	CST7	AUTS2
SKIL		C17orf66	CLIP1	NFAT5		C10orf55		TRBC1	CTNNAL1	AVPR1A
SLC19A2		C17orf91	CLN5	NINJ1		C11orf41		TRAC	CTXN1	AXIN2
SLC35F2		C17orf99	CLPTM1	NOX1		C11orf53		TNFRSF1B	CWH43	B3GALNT1
SLC35F3		C18orf16	COL4A1	NRARP		C11orf63		TMSB4X	CX3CL1	B3GALT1
SLC46A3		C18orf62	COL4A2	NRP1		C12orf70		TMC8	CXADR	B3GNT8
SMAD7		C18orf8	COL5A2	NSUN4		C13orf15		TIGIT	CXCR3	BACE2
SNCAIP		C19orf59	COL8A1	NT5E		C13orf33		TBX21	CYP24A1	BAMBI
SNORD114-3		C1orf106	COMMD10	OSBPL1A		C14orf132		TBC1D10C	CYRIB	BARX2
SNX30		C1orf126	COMT	OSGIN1		C14orf37		SYTL3	CYTH4	BCAT1
SORBS2		C1orf150	COPA	PACSIN1		C16orf89		STK4	DBNDD1	BCHE
SOX4		C1orf204	CPD	PAK1		C1GALT1		STK17A	DCLK2	BCL11B
SOX6		C1orf64	CPNE3	PDK2		C1QTNF3		STK10	DCTD	BCL6B
SPSB1		C1orf91	CREB1	PIP5K1B		C1R		SLFN5	DENND2D	BDH2
STEAP2		C20orf7	CREBL2	PIP5K1C		C1RL		SLC38A1	DENND3	BDKRB1
STK17B		C21orf67	CREG1	PKD1		C1S		SLAMF7	DEPDC7	BEAN1
STK38L		C21orf7	CRK	PLAU		C22orf23		SLAMF6	DGKD	BEGAIN
SYNE1		C22orf45	CSDA	PMEPA1		C2orf89		SLA	DHH	BEX1
TAGLN3		C2orf40	CSNK1A1	PPP2R2C		C3		SH3KBP1	DHX37	BEX2
TBX3		C3	CSNK2A1	PRDX6		C3AR1		SH3BGRL3	DLK2	BFSP1
TGFB2		C5orf23	CSTF2T	PRKD2		C3orf35		SH2D2A	DLL1	BGN
TIMP3		C5orf56	CTH	PRKRA		C3orf55		SH2D1A	DLL4	BHLHB9
TMEM2		C5orf62	CTSS	PTPN6		C3orf58			DLX1	BHLHE22
TMEM49		C6orf142	CYB5B	RAB37		C5orf25			DMP1	BICC1
TNC		C6orf182	CYB5R4	RARG		C5orf46			DMRTA2	BMP2
TNFAIP6		C6orf195	CYP20A1	RASGEF1A		C5orf62			DNAJC22	BMP3
TRIB1		C8orf55	CYP51A1	RBPJ		C6			DNASE2B	BMP4
TSHZ3		C8orf8	DAB2	RGS1		C7			DOCK8	BMP5
TSPAN2		C9orf117	DAPK3	RGS10		C7orf23			DSG2	BMP6
TUFT1		C9orf44	DAZAP2	RGS16		C7orf73			DSP	BMP8A
VEGFA		C9orf68	DCAF7	RMND5B		C8orf31			DUSP18	BMPER
VEPH1		C9orf9	DCBLD2	RNF122		C8orf76			DUSP2	BMPR1B
WNT2		CAC1E	DCLRE1C	RNF149		C9orf30			DUSP4	BNC2
WNT9A		CAC1G	DCTD	RNF167		CACNA1G			DUSP6	BRDT
YIPF5		CAC2D1	DCTN4	RNF213		CADM3			DUSP9	BSCL2
ZNF365		CADM1	DDA1	S100A4		CADPS			DUT	BTG2
		CADM2	DDX18	S1PR3		CALU			DYRK3	C1QL3
		CADM4	DDX3X	SCN1B		CAPN6			E2F8	C1QTNF1
		CALHM3	DEDD	SCN3B		CAPRIN2			ECHDC3	C1QTNF2
		CAMK2N1	DEGS1	SCPEP1		CARD6			ECT2	C1QTNF3
		CAMK4	DGKA	SERTAD4		CASC4			EFNA1	C1QTNF4
		CAMP	DHX9	SIDT1		CASP10			EFNA4	C1QTNF5
		CAPN5	DIAPH1	SIK1		CASP12			EGLN3	C1QTNF6
		CAPN9	DIMT1L	SKI		CASP4			ELF3	C1QTNF7
		CARD11	DKK1	SKIL		CBFB			ELMO3	C1S
		CARNS1	DLAT	SLC22A15		CBLN3			ELOVL6	C2
		CASZ1	DLG1	SLC26A11		CCBP2			ELOVL7	C3
		CC1	DMD	SLC27A6		CCDC109B			EML5	C4A
		CCDC114	DNAJB4	SLC41A3		CCDC125			ENDOD1	C4B
		CCDC123	DNAJC10	SMAD7		CCDC152			ENKUR	C7
		CCDC125	DNASE2	SMYD3		CCDC39			ENO3	C9orf47
		CCDC129	DOCK9	SNORD35A		CCDC7			EOMES	CABLES1
		CCDC157	DPYSL3	SNRK		CCDC71L			EPCAM	CACHD1
		CCDC40	DSCR3	SOAT1		CCDC8			EPHA1	CACNA1C
		CCDC63	DSTYK	SORL1		CCDC80			EPHA10	CACNA1C-IT2
		CCDC67	DUSP3	SPATA13		CCDC93			EPHA2	CACNA1D
		CCDC68	ECE1	SPATA6		CCIN			EPHB6	CACNA1G
		CCDC88A	EDC3	SPSB1		CCL11			EPN3	CACNA2D1
		CCL7	EDEM3	SRC		CCL13			EPS8	CACNA2D3
		CCR7	EID1	SSBP2		CCL5			EPS8L2	CACNB1
		CD109	EIF1AX	SSH2		CCNA1			EPSTI1	CACNB2
		CD151	EIF3A	SUOX		CCR1			ESPN	CACNB4
		CD1D	EIF4E	SUSD2		CCRL1			ESRP1	CACNG4
		CD300LF	EIF4G1	TCN2		CD109			ESRP2	CADM3
		CD58	EIF5A	TEC		CD177			ESYT3	CADM4
		CDC25A	ELF1	TESPA1		CD276			ETS1	CALCA
		CDH1	ELK3	TGFB1		CD34			ETV1	CALCB
		CDH23	ELL2	TGFBR3		CD55			ETV4	CALCRL
		CDK1	ELP3	TIAM2		CD63			EVPL	CALHM2
		CDK14	EMCN	TIMP2		CD68			EYA1	CALML4
		CDK3	EML4	TIPARP		CD8B			EYA2	CAMK1G
		CDK5RAP2	EMP1	TMEM59		CD99			EZR	CAMKK1
		CDKN1A	ENC1	TPP2		CDCP1			F11R	CAPN6
		CDKN1C	ENG	TSC22D1		CDH11			F13A1	CARD14
		CDS1	ENO1	TSPAN32		CDH2			FAH	CAV3
		CEACAM21	EPAS1	TTC28		CDH23			FAM107B	CBFA2T3
		CEACAM7	EPB41L2	TTC39B		CDK14			FAM160A1	CBLN2
		CEBPA	EPB41L3	TTLL1		CDKN2B			FAM169A	CBR3
		CELF6	EPB41L5	UGT1A1		CDO1			FAM189A1	CCDC3
		CELSR2	EPHB2	UST		CDON			FAM76B	CCDC30
		CENPA	EPRS	VAT1		CELF2			FAM83H	CCDC40
		CEP170	ERC1	VIPR2		CEMP1			FAM89A	CCDC42
		CES1	ERLIN1	VKORC1		CENPC1			FAN1	CCDC8
		CES4	ESF1	VPS54		CENPW			FANCA	CCDC80
		CHD3	ETS1	XYLT1		CEP112			FBXL2	CCK
		CHD9	EXOC5	YPEL1		CEP128			FBXO2	CCL11
		CHDH	EXTL3	YPEL3		CEP170			FBXO48	CCL24
		CHERP	EZR	ZBTB20		CEP76			FERMT1	CCL7
		CHGB	F2R	ZDHHC20		CES1			FGD3	CCL8
		CIT	F2RL1	ZFP1		CES4A			FGD6	CCN3
		CKLF	FADS3	ZFP36L2		CFD			FGFBP1	CCR9
		CLCN4	FAIM	ZMIZ1		CFH			FGGY	CCT6B
		CLDN11	FAM120A			CFHR1			FHOD1	CD200
		CLDN12	FAM129A			CGNL1			FLT1	CD248
		CLDN23	FAM198B			CH25H			FMNL1	CD302
		CLDN6	FAS			CHI3L2			FNBP1L	CD34
		CLDND2	FBN1			CHL1			FOSL1	CD53
		CLEC5A	FBXW11			CHRDL1			FOXA1	CD55
		CLIP3	FEM1B			CHST15			FOXC1	CD80
		CLP1	FERMT2			CILP			FOXC2	CDC42EP2
		CLPS	FGF2			CILP2			FOXJ1	CDH11
		CLVS1	FGFR1			CLCN4			FOXQ1	CDH13
		CMTM1	FHL1			CLDN10			FUT8	CDH2
		CN5H6.4	FKBP15			CLDN11			FXYD3	CDH4
		CNBD1	FKBP1A			CLDN14			FXYD3	CDH9
		CNIH4	FLI1			CLDN2			FZD6	CDK15
		CNKSR3	FLRT2			CLEC2B			GABRD	CDKN1C
		CNR1	FN1			CLIC2			GADD45A	CDKN2A
		CNTN5	FNDC3A			CLIC5			GALNT3	CDKN2B
		CNTP2	FOXJ3			CLIC6			GALNT7	CDO1
		CNTP3	FUCA1			CLIP4			GATA3	CDR2L
		CNTP3B	FXR1			CLMP			GATA4	CDYL2
		COL22A1	FZD6			CLN8			GCHFR	CEBPA
		COL8A2	G3BP1			CLSTN3			GCNT2	CEBPD
		COQ2	G3BP2			CLVS1			GDPD5	CEND1
		COX15	GALNT2			CMKLR1			GGT1	CERCAM
		CPD	GART			CMTM3			GGTA1	CFH
		CPE	GATC			CMTM8			GIMAP5	CFHR2
		CPEB3	GBX2			CNIH			GIMAP8	CFI
		CRMP1	GCLM			CNIH3			GIPC2	CH25H
		CRNDE	GDE1			CNKSR2			GJB3	CHADL
		CRTAC1	GDI2			CNKSR3			GJB4	CHI3L1
		CRX	GFPT1			CNTN1			GLRX	CHIC1
		CSN1S1	GFRA1			CNTN3			GMNN	CHL1
		CST6	GGA2			CNTN4			GNGT1	CHMP7
		CXCL14	GGA3			CNTNAP4			GPA33	CHN2
		CXCR4	GLG1			COL10A1			GPD2	CHN2
		CXCR6	GLIPR1			COL11A1			GPER1	CHRD
		CXCR7	GLUD1			COL12A1			GPRC5A	CHRDL1
		CXorf31	GLUD2			COL15A1			GRAMD1C	CHRDL2
		CXXC4	GLUL			COL16A1			GRAMD4	CHRNA7
		CYB5A	GLYR1			COL1A1			GRAP	CHST1
		CYGB	GM2A			COL1A2			GRB7	CHST10
		CYLD	GMFB			COL3A1			GRHL2	CHST15
		CYP19A1	GNB1			COL4A3			GRP	CHST7
		CYP27A1	GNB5			COL4A4			GSG1	CHST8
		CYP2F1	GNS			COL5A1			GSR	CIBAR1
		CYP2W1	GOLGA2			COL5A2			GSTCD	CILP
		CYP4Z2P	GOT1			COL6A1			GZMM	CITED1
		CYTH3	GPD2			COL6A3			H19	CITED4
		DAB2IP	GPR137			COL6A6			HAL	CKB
		DAPK1	GPR176			COL8A1			HAO1	CKM
		DBF4B	GPR56			COL8A2			HAP1	CLDN1
		DCLK1	GRAP			COLEC12			HAS3	CLDN10
		DCUN1D3	GRB2			COMP			HBEGF	CLDN11
		DDA1	GRLF1			CORO2B			HELLS	CLDN15
		DDHD1	GSN			CPEB1			HHIP	CLEC11A
		DDX28	GSPT1			CPQ			HLX	CLEC14A
		DDX3X	GTF2F1			CPVL			HMGA1	CLEC2D
		DDX52	GTF2I			CPXM1			HMGA2	CLEC3B
		DEC1	H2AFY			CPXM2			HMGB2	CLIC6
		DEFB124	HADHA			CPZ			HMGB3	CLIP3
		DENND1B	HDGFRP3			CRABP2			HMX2	CLMN
		DENND3	HERC4			CREB3L1			HOOK1	CLSTN2
		DENND5B	HHLA3			CRLF1			HOOK2	CLVS2
		DENR	HIP1			CRMP1			HORMAD2	CMKLR1
		DFNB31	HIPK2			CRY2			HOXA1	CMYA5
		DGAT2	HIPK3			CRYM			HOXA2	CNDP2
		DGCR6L	HIST1H2BE			CSMD2			HOXA5	CNN1
		DHDH	HMGA1			CST1			HPDL	CNRIP1
		DHX58	HMOX1			CST2			HSF2BP	CNTFR
		DIO3	HNRNPC			CST4			IBSP	CNTLN
		DIO3OS	HNRNPH1			CTGF			ICA1	CNTN1
		DIRAS2	HNRNPR			CTHRC1			IDO1	CNTN2
		DISP1	HPCAL1			CTNNAL1			IDO2	COBL
		DIXDC1	HPS5			CTSB			IFT172	COL11A1
		DJC6	HS2ST1			CTSH			IGF2BP2	COL12A1
		DKFZp566F0947	HSF1			CTSK			IL12RB1	COL13A1
		DKK1	HSP90AA1			CTSL1			IL18RAP	COL14A1
		DL1	HSP90B1			CTSW			IL1A	COL15A1
		DLC1	HSPA13			CXCL1			IL23A	COL1A1
		DMD	HSPA9			CXCL12			IL24	COL1A2
		DNM3	HSPD1			CXCL13			IL7	COL23A1
		DNMT3B	HSPG2			CXCL14			INF2	COL25A1
		DOCK4	HSPH1			CXCL9			INPP5D	COL27A1
		DOCK9	ICAM1			CYB5A			INSL3	COL28A1
		DPH3	IDH3A			CYBRD1			INSL6	COL2A1
		DPP4	IDS			CYP11A1			IP6K3	COL3A1
		DPY19L1	IFI16			CYP1B1			IQCB1	COL4A3
		DPYSL3	IFI27			CYP21A2			IRF6	COL4A4
		DSE1	IFNGR1			CYP27C1			IRF8	COL5A1
		DSE2	IGF2BP3			CYP7B1			IRX2	COL5A2
		DSTN	IGF2R			CYR61			ITGA10	COL5A3
		DUSP1	IGFBP5			CYS1			ITGA3	COL6A1
		DUSP16	IKBKB			DAB2			ITGA6	COL6A2
		DYNC1H1	IL13RA1			DACT1			ITGA7	COL6A3
		DYX1C1	IL1A			DAD1			ITGB2	COL6A5
		EBF1	IL1RL1			DAPK1			ITGB4	COL6A6
		ECE1	IL32			DBN1			ITPR3	COL9A1
		EDN3	IL6ST			DCAF12L2			ITPRIP	COL9A2
		EDNRB	IL8			DCHS1			JAG2	COLEC12
		EFCAB5	ILF3			DCN			JAK3	COLQ
		EHD2	IQGAP1			DCTD			KANK3	COPZ2
		EHF	ITGA2			DCX			KCNAB2	CORO2B
		ELK3	ITGA4			DDX60			KCNE3	COX4I2
		ELL2	ITGA6			DENND2C			KCNK1	COX6B2
		EML4	ITGB3			DENND5B			KCNK2	CPA2
		EN1	ITGB4			DEPDC7			KCNN4	CPEB1
		ENG	ITPR2			DEPTOR			KCNQ1	CPEB2
		ENO2	ITPR3			DERL3			KIF27	CPNE7
		ENO3	JAG1			DGKE			KIFC1	CPQ
		ENOPH1	KCTD20			DGKI			KIFC3	CPT1C
		EPAS1	KCTD5			DHRS3			KIRREL3	CPXM1
		EPB41	KDELR1			DIO2			KLC3	CPXM2
		EPB41L5	KDM6A			DIO3OS			KLF5	CPZ
		ERBB3	KIAA0182			DIP2C			KLF8	CRABP1
		ERGIC1	KIAA0494			DIRC3			KLK10	CRABP2
		ERLIN1	KIAA0776			DKFZp434J0226			KRT14	CREB3L1
		ERMP1	KIAA1033			DKK2			KRT15	CREB3L3
		ERN2	KIAA1109			DMGDH			KRT16	CREB5
		ERRFI1	KIDINS220			DNM1			KRT18	CREG1
		ESR1	KIF5B			DNM3			KRT7	CRELD1
		ESR2	KITLG			DNM3OS			KRT8	CRIP2
		EVX1	KLF7			DOCK4			KRTCAP3	CRISPLD1
		EWSR1	KLHL7			DPEP1			LAD1	CRISPLD2
		EYA2	KLHL9			DPP4			LAMA3	CRYAA
		FABP6	KPNA1			DPT			LAMA5	CRYGN
		FADS3	KPNA3			DPYS			LAMB3	CRYM
		FAM110B	KPNA4			DPYSL3			LAMC2	CRYZL2P-SEC16B
		FAM113B	KPNA6			DRAM1			LAT2	CSDC2
		FAM164A	LAMA4			DRP2			LCN2	CSF1R
		FAM178B	LAMP1			DSE			LCP1	CSF2RA
		FAM195A	LAPTM4B			DSEL			LDHD	CSF2RB
		FAM27E3	LAPTM5			DSG2			LGALS2	CSMD1
		FAM40B	LARP4			DTX1			LGR6	CSPG4
		FAM46C	LARP4B			DTX4			LHX6	CSRP2
		FAM65C	LBH			DUOX2			LINGO3	CTHRC1
		FAM71B	LEPR			DYNC2H1			LINGO4	CTNND2
		FAM71F2	LIG4			DYRK3			LIPG	CTSF
		FAM7A3	LIMS1			EFEMP1			LLGL2	CTSK
		FAM82A2	LIN7C			EFEMP2			LMBRD2	CTTNBP2
		FAM84A	LIPG			EGFR			LMO7	CUL9
		FAM84B	LMAN1			EGLN3			LOC102724852	CUX2
		FAM89A	LOXL2			EGOT			LOC388813	CXCL12
		FANCC	LPP			EGR2			LPAR2	CXCL13
		FANCI	LRP12			EHBP1			LPCAT2	CXCL14
		FARP1	LRP8			ELMO1			LRIG1	CXCL5
		FBLN5	LRRFIP1			ELN			LRP5	CXXC5
		FBP1	LSM12			ELTD1			LRP8	CYBRD1
		FBXL17	LSS			EMB			LSR	CYFIP2
		FBXO32	LTBP1			EMCN			LTBP3	CYGB
		FBXO9	LUC7L3			EMILIN1			LTK	CYP11A1
		FCGR1B	LYN			EMP1			LY6G5B	CYP1B1
		FCGR3B	LYPLA1			ENC1			LY75	CYP26B1
		FCRL1	M6PR			ENPP1			LY9	CYP27A1
		FDX1	MACF1			ENPP6			LYPD3	CYP39A1
		FER1L4	MAF			EPB41L3			MACC1	CYP4B1
		FFAR1	MAGOH			EPHB2			MAGI1	CYP7B1
		FGD6	MAGT1			EPYC			MALL	CYS1
		FGF18	MAN1A1			ERG			MAMDC4	DAAM2
		FGF7	MANEA			ERMN			MAP3K5	DACH1
		FGFRL1	MAP1B			EVI2B			MAP3K9	DACT1
		FHAD1	MAP1LC3B			F13A1			MAPK13	DACT3
		FHL3	MAP2K2			F2R			MARVELD2	DAGLB
		FKBP15	MAP3K2			F2RL1			MARVELD3	DAPK1
		FKBP1B	MAP3K7			F2RL2			MBNL3	DBP
		FKRP	MAP4K5			F3			MBOAT1	DBX2
		FLCN	MAPK1			FAM105A			MCM10	DCAF12L1
		FLJ13197	MAPK14			FAM107A			MCM5	DCHS1
		FLJ30375	MAPKAPK2			FAM114A1			MCM6	DCLK1
		FLJ33996	MAPRE1			FAM134B			MCM7	DCN
		FLJ37453	MARCH6			FAM150B			MCTP1	DCX
		FLJ90680	MARCH7			FAM155A			MED24	DDAH1
		FLRT2	MARCKS			FAM160B1			MEGF6	DDC
		FMNL2	MAT2A			FAM176A			METTL7B	DDIT4L
		FMNL3	MAX			FAM180A			MEX3A	DDR2
		FNBP1L	MBNL1			FAM180B			MGAT5	DENND2A
		FNDC3B	MBNL2			FAM184A			MGST2	DENND4A
		FNDC5	MBTPS1			FAM198B			MICALL2	DENND5B
		FOS	MBTPS2			FAM19A5			MIG7	DES
		FOXD4	MCFD2			FAM20A			MMP9	DGAT2
		FOXG1	MCL1			FAM216B			MOB3B	DHDH
		FOXQ1	MCM3AP			FAM21C			MOV10	DHRS3
		FPR1	MCM4			FAM26F			MOXD1	DHTKD1
		FPR3	MCTP1			FAM3C			MPZL1	DIO3
		FRY	MDFIC			FAM43B			MSLN	DIO3OS
		FST	ME2			FAM59B			MSMP	DKK2
		FSTL5	MED20			FAM70A			MTAP	DKK3
		FTCD	MED6			FAM92A1			MTBP	DLC1
		FURIN	MEF2A			FAP			MTMR2	DLG2
		FZD10	MEIS3P1			FAT3			MTSS1	DLK1
		FZD4	MET			FAT4			MYH14	DMD
		FZD7	METAP2			FBLN1			MYH7B	DMKN
		G0S2	MFNG			FBLN2			MYO18A	DMRT2
		G14	MFSD6			FBLN5			MYO5C	DNAAF4
		GABARAPL1	MGAT2			FBN1			N4BP3	DNAJB3
		GABRA1	MGEA5			FCER1G			NANOS3	DNAJB5
		GAD2	MICAL2			FDCSP			NAPSA	DNER
		GADD45B	MLLT10			FER1L5			NAV2	DNM1
		GAL3ST4	MMP1			FGD3			NBEAL2	DNM3
		GALNT2	MMP14			FGD5			NCK2	DNMT3L
		GAPT	MOBKL1B			FGD6			NDST3	DOC2B
		GAS2L1	MPDZ			FGF10			NEIL3	DOCK11
		GATA4	MPZL1			FGF11			NEK2	DOK5
		GBP6	MT1E			FGF14			NES	DPEP1
		GCG	MT1M			FGF7			NEU2	DPP4
		GCHFR	MT1X			FGF9			NEURL3	DPT
		GDF5	MTMR1			FGFR1			NINJ2	DPYD
		GGT7	MTUS1			FGFRL1			NIPAL4	DPYSL3
		GH1	MYO6			FGL2			NIPSNAP1	DRAM1
		GKAP1	MYO9B			FHAD1			NLRC5	DRD4
		GLCCI1	MYOF			FHL2			NOD2	DRP2
		GLDN	NAA15			FHOD3			NOTUM	DSEL
		GLI3	NAA35			FIBIN			NPNT	DTNA
		GLRX	NAB1			FICD			NPPB	DUOX1
		GLTPD2	NBN			FIGF			NPTX1	DUOX2
		GLTSCR2	NBR1			FKBP11			NR2F1	DUOXA1
		GLUL	NCK1			FKBP14			NR5A2	DUSP1
		GNB4	NCKAP1			FKBP9			NRARP	DUSP22
		GNG11	NCOA3			FKBP9L			NRP2	DUSP23
		GNRHR	NEDD4			FLG			NT5E	DYNC1I1
		GOLGA8IP	NEDD9			FLJ38109			NUP210	DYSF
		GOLT1A	NETO2			FLJ39653			NUP210L	DZIP1L
		GPC1	NF1			FLJ42709			OCLN	EBF1
		GPCPD1	NFAT5			FLJ43879			ODC1	EBF2
		GPD1	NFATC2IP			FLNB			OSBPL10	EBF3
		GPD2	NFIB			FLNC			OTOP1	ECM2
		GPR110	NFYA			FLRT2			OTUD4	EDA
		GPR125	NFYB			FMN2			OTX1	EDA2R
		GPR157	NFYC			FMNL2			OVGP1	EDN1
		GPR25	NID1			FMO1			OVOL1	EDN3
		GPR26	NMD3			FMO6P			P2RY6	EFCAB1
		GPR34	NNT			FMOD			PABPC1L	EFEMP1
		GPR37	NOLC1			FN1			PADI1	EFHC1
		GPR84	NONO			FNDC1			PADI2	EFHD1
		GPRIN3	NOTCH2			FOLH1			PADI3	EFNA2
		GPX3	NPTX1			FOSL1			PADI4	EFNB3
		GPX7	NRAS			FOXF2			PAFAH1B3	EFS
		GRAMD1B	NRCAM			FOXN3			PAK6	EGFL6
		GRAMD4	NRP1			FOXO1			PANX2	EGFLAM
		GRAP2	NRP2			FOXP2			PARD6B	EGFR
		GRB10	NUCB1			FRMD6			PARVB	EGR1
		GSN	NUDT21			FST			PASK	EGR2
		GUCA1A	NUDT4			FSTL1			PATE2	EGR4
		GULP1	NUMA1			FTL			PAWR	EHD3
		H2AFY2	NUP50			FUT8			PCED1B	EHHADH
		HAL	NUPR1			FYN			PCSK4	EID2
		HAMP	NUS1P3			FZD1			PCYT1B	EIF4E3
		HAPLN1	ODZ3			FZD2			PDE4C	ELFN1
		HBEGF	OGT			FZD3			PDGFA	ELMO1
		HCFC1R1	ORC5L			FZD8			PDGFB	ELMOD1
		HDGFRP3	OSBP			GABARAPL1			PERP	ELN
		HECW1	OSBPL1A			GABRB2			PGBD5	ELOVL4
		HES1	OSBPL8			GAL			PGLYRP2	EMB
		HES5	OSMR			GALNT1			PHACTR1	EMILIN1
		HIPK2	PAFAH1B1			GALNT10			PHEX	EMILIN2
		HIVEP3	PAK2			GALNT12			PHF19	EMX2
		HMGB3	PALLD			GALNT13			PHGDH	EMX2OS
		HN1	PALM2-AKAP2			GALNT5			PHLDA2	EN1
		HNF4A	PANX1			GALNTL2			PHLDB3	ENGASE
		HOXA3	PAPOLA			GAP43			PHOSPHO1	ENHO
		HOXB8	PAPPA			GAS1			PICK1	ENPEP
		HOXC10	PAPSS2			GAS7			PIK3CB	ENPP2
		HP	PARVA			GATA6			PITPNM1	ENPP3
		HPGD	PCBD1			GCH1			PITX1	ENPP6
		HPS4	PCDHGA3			GDF10			PIWIL4	ENTPD1
		HRG	PCK2			GDF6			PKN3	ENTPD2
		HRK	PCYOX1			GFPT2			PKP3	ENTPD5
		HS3ST5	PDCD4			GFRA1			PLAC1	EPAS1
		HS6ST3	PDE4B			GGT5			PLAG1	EPDR1
		HSD11B2	PDE8A			GHRLOS2			PLCD3	EPHA3
		HSPG2	PDLIM5			GJA1			PLCG2	EPHA4
		HTRA1	PDLIM7			GJB2			PLEK2	EPHA7
		HTRA4	PDP1			GLCE			PLEKHA7	EPHX1
		ICK	PEA15			GLI2			PLEKHG6	EPHX2
		ICOSLG	PERP			GLI3			PLEKHH1	EPHX4
		ID1	PGRMC1			GLIPR1			PLEKHN1	EPM2A
		ID2	PHACTR2			GLIS1			PLXNB1	EPOR
		ID2B	PHTF2			GLIS2			PNPLA7	EPYC
		ID3	PICALM			GLIS3			PODNL1	EREG
		IDL	PIGC			GLRB			PODXL	ERG
		IER5L	PIK3CA			GLT8D1			POLE	ESR1
		IFIT2	PIP5K1A			GLT8D2			POU4F1	EVL
		IFIT3	PKN2			GNA14			PPM1J	EVX2
		IGF2BP1	PLAA			GNG2			PPP1R14C	EXD1
		IGFBP4	PLAU			GNPDA1			PRKAR2B	EYA4
		IGKC	PLD1			GNPTAB			PRKCH	F3
		IL17RB	PLEC			GNS			PRKCZ	FABP3
		IL18BP	PLEKHB2			GOLM1			PRKG2	FABP4
		IL18R1	PLOD2			GP1BA			PRODH	FADS6
		IL18RAP	PLXNA2			GPC3			PROK2	FAIM2
		IL1A	PNO1			GPNMB			PROM2	FAM102A
		IL1B	POLDIP3			GPR1			PROX2	FAM107A
		IL1R2	POLG			GPR133			PRPH	FAM110B
		IL1RAP	POLR2E			GPR137B			PRRG4	FAM117A
		IL1RL1	POLR2K			GPR153			PRSS16	FAM124A
		IL27RA	PON2			GPR173			PRSS2	FAM13A
		IL28RA	POT1			GPR68			PRSS22	FAM13C
		IL3RA	PPAP2B			GPR84			PRSS8	FAM151B
		IL4	PPFIA1			GPR85			PSMB8	FAM161A
		IL7R	PPFIBP1			GPX7			PSMB9	FAM171B
		IQCF3	PPIF			GPX8			PTHLH	FAM174B
		IQCG	PPP1R12A			GRASP			PTPN18	FAM180A
		IQCH	PPP1R2			GREB1			PTPN22	FAM181B
		IQGAP3	PPPDE1			GREB1L			PTPN6	FAM189A2
		IRS1	PREPL			GREM1			PTPRE	FAM189B
		ISM1	PRKACB			GREM2			PTPRK	FAM20A
		ITGA2	PRKAR1A			GRIA1			PTPRU	FAM20C
		ITGA5	PRKCH			GRIA3			PUS3	FAM43A
		ITGA9	PRKCI			GRIP1			PWWP2B	FAM78B
		ITGAV	PRKDC			GRM5			RAB11FIP1	FAP
		ITGB1BP1	PRNP			GRP			RAB17	FAR2
		ITGB3	PROSC			GSTM5			RAB19	FAT4
		JAG1	PRPF4			GTSE1			RAB27B	FBLN1
		KAL1	PRPF40A			GUCA1A			RAD54B	FBLN5
		KANK4	PRPF4B			GULP1			RALGPS2	FBLN7
		KC2	PRPF6			GXYLT2			RAMP1	FBN1
		KC3	PSAT1			H19			RAP1GAP	FBN2
		KCNC3	PSEN1			H6PD			RAPSN	FBXL13
		KCNH3	PSG3			HAND2			RASA2	FBXL16
		KCNIP2	PSG6			HAPLN1			RASA4	FBXO27
		KCNIP4	PSME4			HAS1			RASSF3	FBXW10
		KCNJ8	PSPH			HAS2			RASSF6	FCGR2B
		KCNK10	PTBP1			HAS2-AS1			RASSF7	FCGRT
		KCNK13	PTGS2			HECW1			RBM47	FEZ1
		KCP	PTK2			HECW2			RBP2	FGD5
		KIAA0317	PTMS			HEG1			RCOR2	FGF10
		KIAA1217	PTP4A1			HEXA			REM2	FGF11
		KIAA1244	PTPN11			HHATL			RFC3	FGF12
		KIAA1274	PTPN12			HMCN1			RFX8	FGF13
		KIAA1543	PTPN14			HMGA2			RGS11	FGF16
		KIAA2026	PTPRB			HNF4G			RGS14	FGF18
		KIF23	PTPRF			HOXD-AS1			RHBDL2	FGF2
		KL	PTPRO			HP07349			RHBG	FGF21
		KLF10	PTPRR			HRH1			RHD	FGF23
		KLF12	PTRF			HRNR			RIMS2	FGF7
		KLF14	PVR			HS3ST3A1			RIN1	FGF9
		KLF15	PWP1			HS6ST2			RIPK4	FGFR1
		KLHL11	PXN			HSD11B1			RNF152	FGL2
		KLHL23	QKI			HSD17B6			RNF183	FHIT
		KLHL29	QPCT			HSD3B7			RNF32	FHL1
		KLHL6	RAB14			HSPA12B			RNF39	FIBIN
		KLK2	RAB1A			HTRA1			RNF43	FIGN
		KRT13	RAB23			HTRA3			RORC	FILIP1
		KRT222	RAB3B			IGDCC4			RPH3AL	FJX1
		KRT38	RAB5A			IGF1			RUNDC3B	FKBP10
		KRT7	RAB5C			IGFBP3			S100A4	FKBP14
		KRTAP11-1	RAB6A			IGFBP6			SAG	FKBP7
		L3MBTL4	RABEP1			IGFL2			SAMD10	FKBP9
		LAIR1	RAC2			IGFN1			SAMD12	FLI1
		LAMC1	RAD21			IGSF10			SAMD13	FLJ44635
		LAPTM5	RAD23A			IKBKE			SAMSN1	FLRT1
		LARGE	RALB			IL11RA			SATB2	FLRT2
		LARP6	RANBP2			IL16			SCARB1	FMO1
		LCK	RANBP9			IL17RB			SCARNA2	FMO2
		LDB2	RAPGEF2			IL18R1			SCN5A	FMO5
		LDLRAD3	RASA1			IL1R1			SCN8A	FMOD
		LFNG	RASA3			IL20RA			SDCBP2	FNDC1
		LHFPL2	RBM25			IL20RB			SEC14L2	FNDC5
		LHX6	RBM9			IL33			SEMA3F	FOLR1
		LIMS1	RBMS1			IL7R			SEMA4D	FOXF2
		LIPG	RC3H2			INHBA			SEMA4F	FOXP2
		LIPJ	RCN2			INMT			SERINC2	FOXS1
		LMTK3	RDX			INSIG1			SERPINB5	FREM1
		LMX1A	RELN			INSRR			SESN3	FRMD3
		LOC100128501	RERE			IPMK			SFMBT2	FRMD4B
		LOC100131733	RGS4			IRAK1			SFN	FRMD5
		LOC100133131	RHOBTB3			IRF4			SGMS2	FRZB
		LOC100240726	RHOQ			IRS2			SH2D5	FSD1
		LOC100240734	RIOK3			IRX6			SH3BGRL2	FST
		LOC100287525	RIPK1			ISL1			SH3TC2	FSTL1
		LOC100289219	RNF115			ISLR			SHANK1	FUT4
		LOC100293679	RNF13			ISM1			SHROOM1	FXYD1
		LOC121952	RNF14			ITGA11			SHROOM2	FXYD2
		LOC149773	RNF146			ITGA5			SIGIRR	FXYD6
		LOC151121	RNFT1			ITGB5			SIPA1L3	FXYD7
		LOC151438	ROCK1			ITGBL1			SLAIN1	FYN
		LOC154822	ROCK2			ITM2A			SLC12A1	FZD1
		LOC158696	ROD1			JAM2			SLC12A2	FZD10
		LOC255167	RPE			JAZF1-AS1			SLC12A7	FZD4
		LOC283033	RPRD1A			JPH1			SLC15A3	FZD8
		LOC283050	RRAS2			KANK4			SLC16A13	G0S2
		LOC283104	RRN3P1			KCNE3			SLC22A15	GABRA3
		LOC283454	RYBP			KCNIP1			SLC22A23	GABRB2
		LOC284454	RYK			KCNJ6			SLC25A13	GABRB3
		LOC285045	S100P			KCNK1			SLC25A48	GABRE
		LOC285423	SAMD9			KCNK15			SLC27A1	GABRQ
		LOC286437	SAR1A			KCNK2			SLC2A9	GADD45B
		LOC339751	SAV1			KCNN4			SLC35E4	GADD45G
		LOC339807	SCAMP1			KCNQ1OT1			SLC38A1	GALM
		LOC340017	SCARB2			KCTD12			SLC39A4	GALNT5
		LOC389023	SCP2			KCTD16			SLC43A2	GALR2
		LOC389634	SCYL2			KDELR2			SLC4A7	GAP43
		LOC401097	SDHC			KDELR3			SLC5A3	GAS1
		LOC440602	SDPR			KERA			SLC6A2	GAS6
		LOC441461	SEC14L1			KIAA0182			SLC7A11	GAS7
		LOC541473	SEC23A			KIAA0226L			SLC7A4	GATA5
		LOC553103	SEC23IP			KIAA0930			SLC7A5	GATA6
		LOC553137	SEC63			KIAA1199			SLCO2A1	GBX2
		LOC641518	SEL1L			KIAA1244			SLPI	GCH1
		LOC642587	SEL1L3			KIAA1324L			SMOX	GCNT4
		LOC643837	SELE			KIAA1462			SMPDL3B	GCOM1
		LOC645638	SELT			KIAA1644			SMS	GDA
		LOC646482	SEMA3C			KIAA1755			SNORA57	GDF1
		LOC646576	SENP3			KIAA2022			SNORD14C	GDF10
		LOC646903	SEPT10			KIF26B			SNORD65	GDF6
		LOC652993	SEPT11			KIF7			SORL1	GDF9
		LOC728431	SEPT2			KIT			SOX15	GDNF
		LOC728705	SERBP1			KLHL4			SOX21	GEM
		LOC729178	SERINC3			KLK1			SOX9	GFPT2
		LOC731157	SERPINB2			KLK4			SPAG4	GFRA1
		LONRF3	SERPINB9			KLKP1			SPATA13	GFRA2
		LPAR3	SETD8			KREMEN1			SPATA13	GFRA4
		LRPAP1	SGPP1			KRT222			SPATA7	GGCX
		LRRC1	SH3BGRL			LACC1			SPATA9	GGH
		LRRC27	SH3BP4			LAMA2			SPECC1	GGT5
		LRRC32	SH3GLB2			LAMP2			SPINT1	GGT7
		LRRC37BP1	SHC1			LAPTM4A			SPINT2	GJB5
		LRRC43	SIRPA			LARP6			SPIRE2	GJC2
		LRRC6	SKAP2			LDHD			SPN	GLB1L
		LSR	SLC11A2			LEPR			SPNS2	GLCCI1
		LTA4H	SLC16A1			LEPREL4			SPNS3	GLDC
		LTB	SLC16A3			LGALS3			SPP1	GLI1
		LTB4R	SLC1A4			LHFPL2			SRL	GLI2
		LTBR	SLC25A36			LIMA1			SSH3	GLIS1
		LYNX1	SLC26A2			LIMK1			SSTR2	GLRB
		LYPD6	SLC29A1			LINC00240			ST14	GLT8D2
		MAB21L1	SLC30A1			LINC00242			ST3GAL6	GLUL
		MAEA	SLC33A1			LINC00256A			STAP2	GLYAT
		MAMLD1	SLC35A2			LINC00256B			STARD10	GNA14
		MAN2A2	SLC35A3			LINC00311			STRBP	GNAI1
		MAOA	SLC35D1			LINC00478			STXBP2	GNG4
		MAP1LC3A	SLC39A6			LIPG			STYK1	GNG7
		MAP3K2	SLC4A7			LMAN1			SULT2B1	GNG8
		MAP4K2	SLC6A15			LMCD1			SYNGR1	GNGT2
		MAP9	SLC6A8			LMO7			SYT13	GPBAR1
		MAPK13	SLC7A1			LNX1			SYT7	GPC2
		MAPK8	SLC7A11			LOC100129196			SYT8	GPC3
		MAPK8IP3	SMAD3			LOC100130301			TACSTD2	GPC6
		MAPKAP1	SMAD5			LOC100130872			TANC2	GPD1
		MAPKAPK2	SMARCA2			LOC100131094			TBC1D30	GPLD1
		MARCH3	SMARCC1			LOC100131176			TEAD4	GPM6A
		MASP1	SMC3			LOC100134229			TES	GPM6B
		MAST3	SMEK1			LOC100134259			TFRC	GPR1
		MBD4	SMG1			LOC100192378			TGFA	GPR153
		MBD6	SMPD1			LOC100287314			TGIF1	GPR173
		MBNL1	SNAP23			LOC100288077			TGIF2	GPR176
		MBOAT7	SNAPC3			LOC100499467			TIAM2	GPR18
		MCOLN3	SNRNP27			LOC100505666			TINAGL1	GPR45
		MDFIC	SNX3			LOC100505696			TJP2	GPR83
		MEF2A	SNX4			LOC100505718			TM4SF1	GPR88
		MERTK	SOAT1			LOC100505933			TMEM102	GPRASP2
		MET	SOCS2			LOC100506012			TMEM117	GPRC5B
		MEX3C	SORBS3			LOC100506013			TMEM121	GPX3
		MEX3D	SOS1			LOC100506207			TMEM132A	GPX7
		MFAP3L	SOS2			LOC100506385			TMEM171	GRB10
		MFGE8	SP110			LOC100506497			TMEM184A	GREB1
		MFI2	SPAG9			LOC100506795			TMEM40	GREM1
		MGC24103	SPAST			LOC100507600			TMEM44	GREM2
		MGST1	SPIN1			LOC100507632			TMEM54	GRIA1
		MIA2	SPOCK1			LOC100628307			TMEM71	GRIA3
		MIA3	SPRY2			LOC100653515			TMEM79	GRIA4
		MID2	SPSB1			LOC149773			TMIE	GRIK2
		MINK1	SPTBN1			LOC155060			TMPRSS11E	GRIN3A
		MIR155HG	SPTLC1			LOC158376			TNFRSF10B	GRK5
		MKI67IP	SQLE			LOC254312			TNFRSF11A	GSC
		MLPH	SRGN			LOC255480			TNIP3	GSN
		MME	SRP72			LOC257396			TNNT2	GSPT2
		MMP14	SRPK1			LOC283038			TNS3	GSTA3
		MMP19	SRPR			LOC283050			TNS4	GSTK1
		MMP2	SRRT			LOC283553			TPCN1	GSTM1
		MMP7	SRSF1			LOC283867			TPD52	GSTM2
		MMP8	SRSF10			LOC339524			TPD52L1	GSTM3
		MNDA	SRSF2IP			LOC401320			TRAF1	GSTM4
		MOAP1	SS18			LOC439950			TRIB2	GSTT2
		MPP7	SSB			LOC439990			TRIB3	GSTT2B
		MRC2	SSR1			LOC554223			TRIM59	GUCY1A2
		MRE11A	ST6GALNAC4			LOC643529			TRIM6	GUCY1B2
		MRO	STAG2			LOC645166			TRPM6	GULP1
		MRPS12	STAM2			LOC645431			TRPS1	GXYLT2
		MS4A12	STC2			LOC646329			TSLP	GYPC
		MSR1	STIP1			LOC650226			TSPAN15	H6PD
		MSRA	STS			LOC728640			TSPAN2	HAND2
		MSTN	STX16			LOC728819			TTC39A	HAS1
		MTHFD1L	STX3			LOC729041			TTC9	HCN4
		MTMR11	STX7			LOC729950			TTLL7	HDAC9
		MTMR3	SULF1			LOC79015			TTR	HDGFL3
		MTUS1	SUSD5			LONRF2			TUBA4A	HDX
		MXD1	SYNCRIP			LONRF3			TUFT1	HEBP1
		MYADM	SYNJ1			LOX			TXK	HECW2
		MYH10	SYNM			LOXL1			TXLNB	HEG1
		MYH8	SYPL1			LOXL4			UBE2QL1	HEPH
		MYO5BP2	TAB2			LPAR1			UBE2T	HEXA
		MYO6	TAF9B			LPAR4			UCMA	HEY1
		MYOZ1	TAGLN2			LPCAT2			UNC13D	HEYL
		MYOZ2	TANK			LRFN5			UNC5B	HGF
		MYOZ3	TBL1XR1			LRP1			UPP1	HIC1
		N4BP2L1	TBX1			LRP8			USP43	HIF3A
		N4BP2L2	TCF25			LRRC15			USP44	HIVEP3
		NCEH1	TCF4			LRRC17			USP6NL	HLF
		NCOR2	TCF7L2			LRRC2			VAV3	HMCN1
		NCR00113	TES			LRRC20			VDR	HMCN2
		NCR00221	TFAM			LRRC29			VWA2	HMGCS2
		NCR00257	TFDP1			LRRC61			WDHD1	HNMT
		NCR00265	TFG			LRRK1			WDR36	HOMER2
		NCR3	TFRC			LRRK2			WFDC2	HOPX
		NDP	TGFB1			LRRN1			WNT10A	HORMAD1
		NEB	TGFB2			LRRN2			WNT7A	HOXA11
		NEDD9	TGFBR2			LRRN4CL			WNT7B	HOXA4
		NEK11	TGOLN2			LSAMP			WWC1	HOXA9
		NEK6	THBS1			LSP1			ZDHHC2	HOXB2
		NFKBIL2	TIA1			LTBP2			ZFAND4	HOXB4
		NKD1	TJP1			LUM			ZIC5	HOXB5
		NKG7	TLE4			LUZP2			ZNRF3	HOXB6
		NKTR	TLK1			LXN				HOXB7
		NLRC4	TLR4			LY96				HOXC10
		NLRP12	TM6SF1			MAFB				HOXC11
		NMB	TM9SF1			MAGED1				HOXC4
		NMBR	TMBIM6			MAGEL2				HOXC5
		NOS3	TMCO3			MAGI2				HOXC6
		NPAS1	TMED2			MAGI2-AS3				HOXC8
		NPR1	TMEFF1			MAN1A1				HOXC9
		NPTXR	TMEM41B			MAN2A1				HOXD10
		NR4A2	TMOD3			MAP1LC3C				HOXD11
		NR4A3	TMX1			MAP4K4				HOXD13
		NRK	TNFRSF10B			MAPK6				HOXD8
		NSFL1C	TNFRSF10C			MAPK7				HOXD9
		NSUN7	TNFRSF10D			MARCKS				HP
		NT5DC4	TNFRSF21			MATN3				HPCA
		NTRK2	TNFSF18			MBP				HPGD
		NUDT22	TOP1			MCC				HPSE
		NUP62CL	TOR1AIP1			MCOLN3				HRCT1
		NUPR1	TOX4			MDFIC				HRH1
		NUSAP1	TP53			MDK				HS3ST3A1
		OBSL1	TPD52			ME1				HS3ST3B1
		OCIAD2	TPM1			MECOM				HS6ST2
		OGFOD1	TPM4			MEG3				HSBP1L1
		OK/SW-CL.36	TPP1			MEG8				HSD11B1
		OLFML2B	TPP2			MEGF10				HSF4
		OLFML3	TPR			MEIS3				HSPA12A
		OLIG2	TRA2B			MEOX1				HSPA12B
		OLR1	TRAK1			METTL11B				HSPA1A
		OPALIN	TRAM1			METTL7A				HSPB1
		OR10D3	TRIB2			MFAP2				HSPB7
		OR10H3	TRIM23			MFAP4				HTR2A
		OR1J4	TRIM27			MFAP5				HTR2B
		OR4D2	TRIO			MGC16121				HTRA3
		OR51E1	TRRAP			MGC45800				HTRA4
		ORAI2	TSN			MGST1				HVCN1
		OSM	TSPAN12			MIAT				ICAM5
		P2RY11	TSPAN3			MID1				ID4
		P4HA2	TTC3			MILR1				IFFO1
		PACSIN3	TTC37			MIR100HG				IFITM1
		PALM2-AKAP2	TUBGCP2			MIR155HG				IFT27
		PAPLN	TUG1			MIR3120				IGDCC4
		PAPOLB	TWF1			MITF				IGF1
		PAQR5	TWSG1			MLLT4				IGF2
		PARD3B	TXNIP			MMP1				IGF2BP3
		PARP10	U2AF2			MMP11				IGFBP2
		PARVA	UBA6			MMP12				IGFBP3
		PCBP3	UBE2D3			MMP13				IGFBP5
		PCDHB2	UBE2G1			MMP14				IGFBP6
		PCDHGB8P	UBE2G2			MMP19				IGLON5
		PCMTD1	UBE2H			MMP2				IGSF1
		PCNX	UBE2J1			MMP28				IGSF10
		PCOLCE2	UBE2K			MMP3				IGSF21
		PDCD1	UBE2N			MNS1				IKZF4
		PDE1B	UBE2W			MORC4				IL13RA2
		PDE4B	UBE3B			MOV10L1				IL16
		PDE4DIP	UBE4B			MOXD1				IL17D
		PDK4	UBXN4			MPP6				IL17RD
		PDLIM4	UGCG			MPZL1				IL1R2
		PDLIM7	USO1			MRC2				IL1RL1
		PDPN	USP1			MRPL17				IL1RL2
		PDXK	USP10			MTERFD2				IL20RA
		PECAM1	USP34			MTRNR2L3				IL27RA
		PEX14	USP46			MUM1L1				IL2RA
		PEX2	UTP3			MURC				IL31RA
		PGLYRP2	UTRN			MUSK				IL33
		PGP	VAC14			MXRA5				IL3RA
		PHACTR1	VAMP3			MXRA8				IL6
		PHC2	VCAN			MYH10				IL6ST
		PHF17	VDAC1			MYH13				ILDR2
		PHGDH	VEGFA			MYH2				INHA
		PHLDA1	VPS41			MYH3				INMT
		PHTF1	WAC			MYH4				IQGAP2
		PHYHD1	WDFY3			MYH8				IRAK3
		PKD1L2	WDR1			MYL3				IRF4
		PKD2L1	WIZ			MYO3B				IRF7
		PKHD1L1	WNK1			MYOC				IRX5
		PKIA	WSB1			NALCN				ISL1
		PLA2G16	WTAP			NAV1				ISLR
		PLAC1L	WWC2			NAV3				ISLR2
		PLAUR	WWTR1			NBPF1				ISM1
		PLCG1	XPO7			NBPF15				ITGA11
		PLEKHA5	YAP1			NBPF9				ITGA2B
		PLEKHA7	YBX1			NDRG1				ITGA9
		PLOD2	YIPF5			NECAB2				ITGB8
		PLXDC2	YKT6			NEDD4				ITGBL1
		PM20D2	YWHAB			NEGR1				ITIH5
		PMEPA1	YWHAE			NEK6				ITM2A
		PNKD	YWHAZ			NFXL1				IYD
		PNPLA3	YY1			NHSL1				JAM2
		PNPLA7	ZC3H15			NINJ2				JAM3
		POPDC3	ZEB1			NKD2				JAZF1
		POSTN	ZFHX3			NKX3-2				JPH1
		POU3F1	ZFPL1			NLGN3				JPH2
		PPARD	ZFR			NLRP9				JPH4
		PPIF	ZFY			NNMT				JSRP1
		PPIH	ZMYM6			NOTCH2				KALRN
		PPM1H	ZMYND11			NOX4				KANK4
		PPOX	ZNF148			NPC2				KAZN
		PPP1R9A	ZNF192			NPR3				KBTBD11
		PPP2R2C	ZNF22			NPTX2				KCNB1
		PRAM1	ZNF281			NR2F1				KCND1
		PRDM14	ZNF532			NRIP1				KCNE4
		PRIM2	ZWILCH			NRK				KCNG1
		PRLR				NRP2				KCNIP3
		PROC				NSMAF				KCNJ15
		PRPF40B				NT5E				KCNJ2
		PRR15				NTM				KCNJ8
		PRR5L				NTRK1				KCNK12
		PRRG4				NUCB2				KCNK6
		PRSS21				NUMBL				KCNMA1
		PRSS8				NXN				KCNMB1
		PRY				ODZ3				KCNN3
		PSB				ODZ4				KCNQ4
		PSEN1				OGN				KCNQ5
		PSEN2				OLFML3				KCNS3
		PSG7				OMD				KCNT2
		PSME4				OR52N4				KCNU1
		PSPH				OSTC				KCNV2
		PTGDR				OXER1				KCP
		PTGER3				P2RY1				KCTD12
		PTH2R				P4HA1				KCTD14
		PTK2B				P4HA2				KCTD17
		PTPDC1				P4HA3				KDR
		PTPN22				PALLD				KERA
		PTPRD				PAM				KHDRBS3
		PTPRM				PAPLN				KIF1A
		PTPRZ1				PAPSS2				KIF26B
		PTTG1				PAQR7				KIF5A
		PWRN2				PARP4				KIF6
		PXN				PCDH18				KISS1R
		PYROXD1				PCDH19				KLF12
		QPCT				PCDH7				KLF15
		RAB23				PCDHB10				KLHDC8B
		RAB3B				PCDHGA2				KLHL13
		RABGAP1L				PCDHGA4				KLHL29
		RAI14				PCDHGA6				KRT20
		RALA				PCDHGA7				KRT23
		RALGPS2				PCNX				KRT25
		RAPGEF3				PCNXL2				KRT36
		RASGEF1B				PCOLCE2				KRTDAP
		RASSF8				PCSK1				LAG3
		RBP4				PCSK5				LAMA2
		RDH12				PCSK9				LAMA4
		REPS2				PDE10A				LAMB2
		RFFL				PDE4B				LAMC3
		RGL3				PDE7A				LARP6
		RGS1				PDGFD				LAYN
		RGS12				PDGFRA				LBP
		RGS16				PDGFRL				LCAT
		RGS6				PDLIM4				LDB2
		RGS8				PDP1				LEFTY1
		RHEB				PDPN				LEPR
		RHOB				PDZRN3				LGI2
		RHOBTB2				PDZRN4				LGI3
		RHOH				PFKFB3				LGI4
		RIF1				PGBD4				LGR5
		RIN3				PGM1				LHFPL4
		RIT2				PGM3				LHX2
		RNF166				PI16				LHX8
		RNF17				PID1				LIMA1
		RNF183				PIEZO2				LIMCH1
		RNF213				PIM1				LIMK1
		RNF6				PKD1L2				LIMS2
		RNFT1				PKIA				LIN7A
		ROCK1				PLA2G2A				LINC00473
		RP1L1				PLA2R1				LINGO1
		RRAD				PLAGL1				LIX1
		RREB1				PLAU				LMCD1
		RSE4				PLAUR				LMO2
		RSEH2B				PLBD1				LMOD1
		RSPO2				PLBD2				LMX1A
		RUNX1				PLCXD3				LMX1B
		RUNX1T1				PLDN				LOC100507547
		RUNX2				PLEKHA5				LOC101928198
		RWDD2A				PLEKHA6				LOC105372240
		S100A11				PLEKHA7				LOC110384692
		S100A2				PLEKHG1				LONRF2
		S100A8				PLEKHH2				LONRF3
		SAE1				PLIN2				LOX
		SAMD11				PLIN3				LOXL1
		SAMD14				PLOD2				LOXL2
		SARDH				PLTP				LPAR1
		SBNO1				PLXDC2				LPAR4
		SCCPDH				PLXNA4				LPL
		SCD				PLXNC1				LRAT
		SCGN				PM20D1				LRCH2
		SCML4				PMEL				LRFN2
		SDC1				PMFBP1				LRFN3
		SDCCAG8				PMP22				LRP3
		SDS				PNMAL2				LRP4
		SDSL				PODN				LRRC15
		SEC22C				PODXL				LRRC17
		SEMA3C				POLR1A				LRRC18
		SEMA4B				POLR3G				LRRC3
		SEMA6A				POSTN				LRRC32
		SEMA6B				PPAP2A				LRRC36
		SEMA7A				PPAP2B				LRRC4
		SERHL2				PPAPDC1A				LRRC4C
		SERINC2				PPFIBP1				LRRC55
		SERPI1				PPIB				LRRC56
		SERPINB11				PPIC				LRRC9
		SERPINE1				PPL				LRRN2
		SGCB				PPP3CA				LRRN4
		SH2D1B				PQLC3				LRRN4CL
		SH2D3C				PRDM5				LRRTM3
		SH2D4A				PRDM6				LSAMP
		SH3BP4				PRDM8				LSP1
		SH3GL2				PRDX4				LUM
		SH3RF3				PRELP				LY6D
		SI3				PREX2				LY6K
		SIGLEC8				PRG4				LYNX1
		SIM1				PRICKLE1				LYPD1
		SKI				PRKCI				MAB21L1
		SKIL				PRKD1				MAB21L2
		SLC10A2				PRKG2				MACROH2A2
		SLC11A1				PRNP				MAF
		SLC16A10				PRRG3				MAFB
		SLC16A3				PRSS12				MAGED2
		SLC16A6				PRTFDC1				MAGEE1
		SLC16A8				PSAP				MAGEH1
		SLC1A2				PSD3				MAMDC2
		SLC22A15				PTGDS				MAMLD1
		SLC22A4				PTGES				MAMSTR
		SLC22A5				PTGFR				MANEAL
		SLC23A3				PTGFRN				MANSC1
		SLC24A1				PTGIS				MAOB
		SLC24A2				PTGS2				MAPK4
		SLC25A30				PTHLH				MARCKS
		SLC25A35				PTPDC1				MARK1
		SLC25A37				PTPLAD2				MASP1
		SLC26A10				PTPRD				MCC
		SLC27A2				PTPRH				MCOLN2
		SLC29A1				PTPRM				MDFI
		SLC31A1				PTPRN				MDGA1
		SLC31A2				PTTG1IP				MDK
		SLC34A1				PTX3				MED12L
		SLC35D1				PYGL				MEF2C
		SLC35D2				PYGO1				MEG3
		SLC35F1				PYHIN1				MEGF11
		SLC35F4				QPCT				MEGF9
		SLC36A4				QPRT				MEOX1
		SLC39A12				RAB27B				MEOX2
		SLC41A1				RAB28				MERTK
		SLC43A3				RAB40A				MEST
		SLC44A2				RAB9B				METRNL
		SLC44A5				RAI14				MFAP2
		SLC45A3				RAI2				MFAP3L
		SLC46A2				RAMP2				MFAP4
		SLC4A11				RAP2B				MFAP5
		SLC5A12				RARRES1				MGAM
		SLC5A7				RARRES2				MGLL
		SLC6A12				RASGEF1A				MGMT
		SLC6A15				RASGRF1				MGST1
		SLC6A4				RASGRF2				MICAL1
		SLC6A8				RASL11B				MICOS10-NBL1
		SLC7A1				RASSF2				MIR21
		SLC8A1				RASSF8				MIR214
		SLC9A5				RBP5				MIR568
		SLCO2B1				RCAN1				MITF
		SLFN5				RCN3				MLANA
		SLIT3				RCVRN				MME
		SMAD6				RDH10				MMP16
		SMAD7				RECK				MMP17
		SMURF1				RELL2				MMP19
		SMURF2				RELN				MMP2
		SNTB1				REPS2				MMP27
		SNX10				RGS17				MMP3
		SNX7				RGS2				MMP8
		SOAT1				RGS22				MN1
		SOCS6				RGS4				MNDA
		SORL1				RHOBTB1				MPP2
		SOX1				RIN2				MPPED2
		SOX11				RNASE4				MPZ
		SOX18				RND3				MRAP
		SOX4				RNF115				MRAP2
		SOX6				RNF144A				MRC2
		SP100				RNF149				MRGPRF
		SPAG1				RNF170				MRGPRG
		SPAM1				ROR2				MSC
		SPATA12				RORA				MSI1
		SPATA2				RORB				MSRB3
		SPATS2L				RPL21P44				MST1R
		SPDEF				RPLP0P2				MSX1
		SPHK1				RPN1				MTUS2
		SPINK5				RPS6KA2				MUC2
		SPINT1				RSAD2				MUSK
		SPIRE2				RSPO1				MUSTN1
		SPOCD1				RSPO3				MX1
		SPP1				RTL1				MXRA7
		SPRY1				RTN4				MXRA8
		SPTBN1				RUNX2				MYCN
		SRRM3				S100A10				MYH11
		SS18				S100A13				MYH4
		SSH2				S100A16				MYL1
		ST14				S1PR2				MYL3
		ST18				SALL1				MYL9
		ST3GAL6				SALL4				MYLK3
		ST8SIA1				SASH3				MYO1G
		ST8SIA2				SAT1				MYOC
		STEAP3				SC5DL				MYRIP
		STOM				SCARA5				NAAA
		STOX1				SCG2				NAALAD2
		STOX2				SCG5				NAP1L5
		STRBP				SCN9A				NAT14
		STX6				SCRG1				NAT8
		SUCLG1				SDC1				NBL1
		SULF1				SDK1				NCALD
		SV2B				SEC16B				NCAM1
		SVEP1				SEC22B				NCKAP5
		SYDE1				SEC31A				NDN
		SYNPR				SEL1L3				NDRG2
		SYT14				SEMA3A				NDRG4
		SYT2				SEMA3D				NDUFA4L2
		SYT5				SEMA4D				NEB
		SYTL1				SEPP1				NEBL
		SYTL3				SEPT11				NECAB1
		TACC2				SEPT15				NECAB3
		TAGAP				SEPT6				NEGR1
		TANC1				SERINC5				NEIL2
		TANC2				SERPINE1				NETO1
		TAS2R4				SERPINE2				NEU3
		TASP1				SERPINF1				NEUROG1
		TBC1D10C				SERPING1				NFASC
		TBC1D16				SESTD1				NFATC4
		TBC1D2				SFRP1				NGF
		TBC1D8				SFRP2				NGFR
		TCEAL3				SFRP4				NHLRC1
		TCEB3B				SFT2D2				NHSL2
		TCF21				SGCD				NID1
		TCTN2				SGK1				NID2
		TDRD9				SH3BGRL3				NKAIN4
		TES				SH3BP5				NKD1
		TEX14				SH3D19				NKD2
		TFAP2B				SH3GL1P1				NKIRAS1
		TFAP2C				SH3PXD2A				NMB
		TFCP2L1				SH3PXD2B				NNAT
		TFEB				SHCBP1				NNMT
		TFR2				SHE				NOG
		TGFBR1				SHISA2				NOL3
		TGIF1				SIGLECP3				NOS1
		TGM2				SIRPA				NOTCH3
		TGM4				SLAMF8				NOVA1
		TGM5				SLC12A8				NOX4
		THBS1				SLC13A3				NPAS2
		THBS3				SLC16A6				NPHP4
		TIAL1				SLC17A5				NPL
		TIAM2				SLC19A2				NPM2
		TLE3				SLC19A3				NPPC
		TLR3				SLC1A3				NPR1
		TLR7				SLC1A7				NPW
		TLX3				SLC20A1				NPY1R
		TM6SF1				SLC22A3				NPY2R
		TM7SF4				SLC22A4				NR1D1
		TMCC3				SLC24A2				NR1H3
		TMED5				SLC24A3				NR4A3
		TMEM111				SLC25A32				NRCAM
		TMEM144				SLC2A5				NRGN
		TMEM163				SLC31A2				NRIP2
		TMEM180				SLC35B2				NRK
		TMEM185A				SLC38A4				NRN1
		TMEM207				SLC38A6				NRXN1
		TMEM223				SLC41A2				NRXN2
		TMEM38B				SLC44A1				NSG1
		TMEM51				SLC6A6				NTF3
		TMEM54				SLC7A7				NTN4
		TMTC1				SLC7A8				NTRK1
		TNFRSF10D				SLC9B2				NTRK2
		TNFRSF12A				SLCO2B1				NTRK3
		TNFSF13				SLIT2				NUDT11
		TNFSF14				SLITRK4				NUDT16
		TNNT2				SMAD5-AS1				NUMBL
		TNS1				SMO				NXNL2
		TNXB				SMPD3				NXPH1
		TOP1P2				SMPDL3A				NXPH3
		TOP2A				SNCAIP				NYNRIN
		TOPORS				SNED1				OBSL1
		TP53I11				SNX2				OGN
		TP53INP2				SNX22				OLFM2
		TP63				SNX30				OLFML1
		TPD52				SNX9				OLFML2A
		TPD52L1				SOAT1				OLFML2B
		TPM1				SOCS5				OLFML3
		TPMT				SOD2				OLR1
		TPSAB1				SORCS2				OMD
		TPSB2				SPATA18				OOEP
		TPST1				SPATA22				OPCML
		TPTE2P1				SPCS3				OPHN1
		TRA2A				SPEF2				OSBP2
		TRAC				SPHK1				OSBPL6
		TRAF3IP2				SPIRE2				OSR1
		TRAIP				SPOCK1				OSTN
		TREM1				SPON1				OTUB2
		TRIM2				SPON2				OXTR
		TRIM36				SPSB1				P2RY1
		TRIM50				SPSB4				P2RY14
		TRIM55				SPTLC3				P4HA3
		TRIM58				SRGAP1				P4HTM
		TRIM62				SRPRB				PABPC4L
		TRIO				SRPX				PAG1
		TRMT1				SRPX2				PALM3
		TRNP1				SRRM3				PAMR1
		TRPM3				SSC5D				PANX1
		TSKU				SSR1				PAPPA
		TSPAN13				SSR2				PAPPA2
		TSPAN17				SSR3				PAPSS2
		TSPAN2				ST3GAL5				PARD3B
		TSPAN3				ST6GAL2				PARD6G
		TSPAN5				ST6GALNAC5				PARM1
		TTC12				STARD5				PAX1
		TTC6				STEAP1				PCBD1
		TTC7A				STEAP2				PCDH10
		TUBE1				STK17B				PCDH18
		TYRO3				STK32A				PCDH19
		UBE2E1				STMN2				PCDH20
		UBQLNL				STON2				PCDH7
		UBXN2B				STT3A				PCDHA11
		ULBP2				STX19				PCDHB10
		UNC13C				SULF2				PCDHB11
		UNC5B				SUSD3				PCDHB3
		UNC5C				SVEP1				PCDHB4
		UNC80				SVIL				PCDHGC5
		UPP1				SYK				PCOLCE2
		USP22				SYNDIG1				PCSK5
		USP46				SYT7				PCSK6
		USP53				SYTL4				PCSK9
		UTRN				TAC1				PDE10A
		UTY				TANC2				PDE1A
		V1				TAS2R19				PDE1B
		VASH1				TBC1D30				PDE3A
		VCAN				TBX5				PDE3B
		VDR				TCF12				PDE7B
		VEGFA				TCFL5				PDE8A
		VPS45				TCN2				PDE8B
		VRK3				TDRD10				PDE8B
		VSIG1				TECTA				PDGFD
		VSIG10L				TEK				PDGFRA
		VWF				TFG				PDGFRB
		WBP5				TFPI2				PDK4
		WDHD1				TGFBR1				PDLIM1
		WDR52				TGFBR2				PDLIM3
		WIPI1				TGFBR3				PDLIM4
		WLS				TGM2				PDPN
		WNT4				THBS2				PDZD2
		WNT5A				THBS4				PEG10
		WRNIP1				THSD1				PEG3
		XPO1				THSD7A				PELI2
		XRCC6BP1				TIMP2				PELI3
		XYLT1				TIMP3				PENK
		YPEL2				TK2				PER2
		ZAN				TLE4				PEX5L
		ZBTB16				TLL1				PGAM2
		ZC3H12B				TLL2				PGM5
		ZEB1				TLN2				PGR
		ZFP36L1				TLR1				PHACTR2
		ZFP41				TLR4				PI15
		ZFYVE19				TM6SF2				PI16
		ZNF124				TM7SF4				PID1
		ZNF281				TMBIM1				PIGZ
		ZNF451				TMEM117				PIK3R1
		ZNF527				TMEM132C				PIK3R3
		ZNF532				TMEM14E				PILRA
		ZNF540				TMEM163				PIR
		ZNF549				TMEM167A				PKDCC
		ZNF552				TMEM169				PKIA
		ZNF555				TMEM176A				PKNOX2
		ZNF589				TMEM176B				PLA1A
		ZNF608				TMEM22				PLA2G2D
		ZNF618				TMEM39A				PLA2G2E
		ZNF627				TMEM45A				PLA2G5
		ZNF687				TMEM98				PLA2R1
		ZNF79				TMF1				PLAC8
		ZNF800				TNFAIP2				PLAGL1
		ZNF81				TNFAIP6				PLAT
						TNFRSF1B				PLCB1
						TNFRSF8				PLCE1
						TNFRSF9				PLCL1
						TNFSF10				PLCL2
						TNFSF11				PLCXD3
						TNFSF13B				PLEKHA4
						TNFSF14				PLEKHA6
						TNFSF4				PLEKHF1
						TNN				PLEKHG1
						TNNT3				PLIN4
						TNXB				PLK5
						TOP1P1				PLXDC1
						TOX				PLXDC2
						TPBG				PLXNA2
						TPST1				PLXNA4
						TPT1-AS1				PM20D1
						TPTE2P1				PMAIP1
						TREM1				PMEL
						TRIO				PMM1
						TRIP10				PMP22
						TSHZ2				PNOC
						TSHZ3				PODN
						TTC23				PODXL2
						TTC3				POMC
						TTC39C				POSTN
						TTLL3				PPARG
						TUB				PPFIA2
						TWIST1				PPFIBP2
						TXNDC15				PPIC
						TXNDC3				PPP1R14A
						TYR				PPP1R3B
						UAP1				PPP1R3C
						UBD				PPP1R3D
						UBXN4				PPP1R3G
						UCHL1				PPP2R2B
						USP32				PPP4R4
						USP44				PRAMEF12
						USP53				PRDM16
						UST				PRDM5
						UTP15				PRDM6
						VASH2				PRDM8
						VAT1				PRELP
						VCAN				PREX2
						VDR				PRG4
						VEPH1				PRICKLE1
						VGLL3				PRICKLE2
						VIT				PRICKLE3
						VKORC1				PRKAA2
						VSNL1				PRKAR1B
						VTN				PRKD1
						VWA5A				PRKG1
						VWCE				PRLR
						WASF3				PROCA1
						WBSCR27				PROKR1
						WDFY3-AS2				PROKR2
						WDR52				PROM1
						WDR65				PROS1
						WEE1				PRR11
						WISP1				PRR15
						WISP2				PRR16
						WNT11				PRR5L
						WNT2				PRR9
						WNT2B				PRRG1
						WNT5A				PRRG3
						WNT5B				PRRT1
						WSB1				PRRT4
						WT1				PRRX1
						WWTR1				PRRX2
						XG				PRSS12
						XIRP1				PRSS23
						XPNPEP2				PRSS35
						YIPF5				PRSS41
						ZC2HC1B				PRSS57
						ZCCHC18				PRTN3
						ZCCHC5				PSD
						ZCCHC7				PTCH2
						ZCWPW2				PTGER2
						ZDHHC9				PTGER3
						ZEB1				PTGER4
						ZFHX4				PTGFR
						ZFP106				PTGIR
						ZFP36L2				PTGIS
						ZFP64				PTH1R
						ZFPM2				PTN
						ZNF117				PTPN13
						ZNF208				PTPN5
						ZNF354C				PTPRCAP
						ZNF385B				PTPRD
						ZNF385D				PTPRG
						ZNF391				PTPRM
						ZNF415				PTPRN
						ZNF469				PTX3
						ZNF474				PVALB
						ZNF521				PYCARD
						ZNF582				PYCR1
						ZNF665				PYGL
						ZNF792				PYGM
										PYGO1
										QPCT
										QPRT
										RAB15
										RAB29
										RAB30
										RAB32
										RAB33A
										RAB36
										RAB38
										RAB39B
										RAB3A
										RAB3IL1
										RAB40B
										RADIL
										RAI2
										RAMP2
										RANGRF
										RAPGEF5
										RARB
										RARRES1
										RARRES2
										RASGRP1
										RASL10B
										RASL11A
										RASL11B
										RASL12
										RASSF2
										RAVER2
										RBM12B
										RBM46
										RBMS3
										RBP4
										RBP7
										RCAN1
										RCAN2
										RCN3
										RDH12
										RECK
										REEP1
										REEP2
										REG3G
										REM1
										RENBP
										REPS2
										RET
										RFTN1
										RFTN2
										RGL3
										RGS10
										RGS17
										RGS4
										RGS7BP
										RHBDL3
										RHOF
										RHOJ
										RHPN2
										RIC3
										RIPK3
										RIPPLY3
										RNASE10
										RNASE4
										RNF125
										RNF144A
										RNF150
										RNF165
										RNF214
										RNLS
										ROBO2
										ROR1
										ROR2
										RORA
										RORB
										RPH3A
										RPP25
										RPRM
										RSPH1
										RSPH9
										RSPO1
										RTN1
										RTN2
										RTN4RL1
										RUNX1T1
										RUSC2
										RWDD2A
										RXFP3
										S100B
										S1PR3
										SAAL1
										SALL1
										SALL2
										SARDH
										SAT2
										SATB1
										SBSN
										SCAMP5
										SCARA5
										SCEL
										SCG3
										SCGB1A1
										SCML2
										SCML4
										SCN1B
										SCN2B
										SCN3B
										SCN4B
										SCN7A
										SCT
										SCUBE1
										SCUBE2
										SDK1
										SDR42E1
										SEC16B
										SEL1L3
										SELENBP1
										SEMA3C
										SEMA3D
										SEMA3G
										SEMA6C
										SERINC5
										SERPINB2
										SERPINB8
										SERPINE1
										SERPINF1
										SERPING1
										SERPINH1
										SERPINI1
										SETBP1
										SFRP1
										SFRP2
										SFRP4
										SFRP5
										SFXN4
										SGCD
										SGCE
										SH3GL2
										SH3KBP1
										SH3RF3
										SHANK3
										SHC2
										SHISA3
										SHOX2
										SHPK
										SIM1
										SIRPA
										SLC10A6
										SLC11A1
										SLC12A8
										SLC16A12
										SLC16A2
										SLC16A3
										SLC16A4
										SLC16A7
										SLC16A9
										SLC19A3
										SLC1A3
										SLC1A5
										SLC22A17
										SLC25A23
										SLC25A41
										SLC25A42
										SLC2A10
										SLC2A12
										SLC2A13
										SLC2A3
										SLC36A2
										SLC36A4
										SLC38A4
										SLC38A5
										SLC39A2
										SLC39A8
										SLC40A1
										SLC41A3
										SLC43A1
										SLC43A3
										SLC4A3
										SLC6A17
										SLC7A2
										SLC7A8
										SLC8A1
										SLCO2B1
										SLCO3A1
										SLFN5
										SLIT1
										SLIT2
										SLIT3
										SLITRK6
										SMAD9
										SMARCA1
										SMOC2
										SMPDL3A
										SMTNL2
										SNAI2
										SNCAIP
										SNCG
										SNED1
										SNTA1
										SNTG2
										SNX32
										SOBP
										SOD3
										SORBS3
										SORT1
										SOSTDC1
										SOX13
										SPACA1
										SPARC
										SPARCL1
										SPATS2L
										SPHKAP
										SPOCK2
										SPOCK3
										SPON1
										SPON2
										SPRN
										SRGAP1
										SRGN
										SRPX
										SRPX2
										ST6GALNAC5
										ST8SIA2
										STAC2
										STAG3
										STAR
										STARD8
										STC2
										STEAP3
										STEAP4
										STK32B
										STMN2
										STMN3
										STMN4
										STOX2
										STRA6
										STT3A-AS1
										STX1B
										STXBP6
										SULF1
										SULT1A1
										SUSD2
										SVEP1
										SVOPL
										SYCE2
										SYN1
										SYN2
										SYNM
										SYNPO2
										SYNPR
										SYP
										SYT11
										SYT3
										SYT5
										SYTL2
										SYTL4
										SYTL5
										TAC1
										TACC1
										TAF9B
										TAGLN
										TAOK3
										TARM1
										TBC1D2B
										TBC1D9
										TBCEL
										TBX18
										TBX2
										TBX3
										TBX4
										TBX5
										TBXA2R
										TCAP
										TCEAL1
										TCEAL3
										TCEAL5
										TCEAL8
										TCF21
										TCFL5
										TCHH
										TDO2
										TDRKH
										TEF
										TEK
										TEKT2
										TFPI
										TFPI2
										TGFB1I1
										TGFB2
										TGFBI
										TGFBR2
										TGFBR3
										TGM1
										THBD
										THBS2
										THBS3
										THBS4
										THRB
										THSD1
										THSD7A
										THY1
										TIMP1
										TIMP3
										TIMP4
										TLCD2
										TLL1
										TLR7
										TMC7
										TMED3
										TMEFF2
										TMEM100
										TMEM108
										TMEM119
										TMEM132C
										TMEM132D
										TMEM132E
										TMEM158
										TMEM159
										TMEM169
										TMEM202
										TMEM204
										TMEM215
										TMEM221
										TMEM229A
										TMEM26
										TMEM30B
										TMEM45A
										TMEM47
										TMEM52
										TMEM59L
										TMEM64
										TMEM98
										TMIGD1
										TMOD1
										TMOD2
										TMTC1
										TMTC2
										TNC
										TNFAIP6
										TNFAIP8L3
										TNFRSF14
										TNFSF11
										TNFSF12
										TNFSF13
										TNFSF13B
										TNFSF15
										TNFSF18
										TNFSF8
										TNMD
										TNN
										TNNC2
										TNNT1
										TNS1
										TNXB
										TOX
										TPM2
										TPPP3
										TPSAB1
										TPST1
										TRAM1L1
										TRDN
										TRHDE
										TRIL
										TRIM46
										TRIM62
										TRIM9
										TRNP1
										TRO
										TRPC1
										TRPC6
										TSHZ2
										TSHZ3
										TSPAN11
										TSPAN18
										TSPAN6
										TSPAN7
										TSPYL5
										TTC12
										TTN
										TTYH1
										TUB
										TUBB3
										TULP1
										TUSC1
										TWIST2
										TXNDC16
										TXNIP
										UCHL1
										UGGT2
										UGT1A1
										UNC13C
										UNC45B
										UNC5A
										UNC5C
										UNC93A
										UNC93B1
										UPK1B
										UPK3B
										UPRT
										USP13
										VASH1
										VAT1L
										VAX2
										VCAN
										VGLL3
										VIPR2
										VIT
										VKORC1
										VLDLR
										VMO1
										VSTM2B
										VTN
										VWA1
										VWA3B
										VWC2
										WASF3
										WDR86
										WFDC1
										WFIKKN2
										WIF1
										WNT1
										WNT11
										WNT16
										WNT2
										WNT2B
										WNT4
										WNT5A
										WNT5B
										WSCD2
										WT1
										WTIP
										XIST
										XPNPEP2
										YPEL4
										ZBTB16
										ZBTB8B
										ZC3H12B
										ZC4H2
										ZCCHC12
										ZDBF2
										ZDHHC14
										ZDHHC15
										ZEB1
										ZFHX4
										ZFP37
										ZFPM2
										ZFYVE28
										ZHX3
										ZKSCAN4
										ZMAT4
										ZPBP
