# Supplementary material for: Targeted immunotherapy against distinct cancer-associated fibroblasts overcomes treatment resistance in refractory HER2+ breast tumors
Source: Nat Commun. 2022 Sep 9;13:5310. doi: 10.1038/s41467-022-32782-3 (PMC9463158; doi:10.1038/s41467-022-32782-3)
Supplement: Supplementary file 6 — Supplementary Data 2 [file 41467_2022_32782_MOESM6_ESM.xlsx]

## Sheet: S2
Supplementary data 2: Gene signatures by illumina probes
F-TBRS	T-TBRS	Ma-TBRS	Endo-TBRS	NK-TBRS	NK-IL2RS	CAF-S1	CD56+ NK	CD56+ CD3+ NKT	sCAF	pCAF
ILMN_1652280	ILMN_1651574	ILMN_1651354	ILMN_1651254	ILMN_1700633	ILMN_1651237	ILMN_1651343	ILMN_1651316	ILMN_1669031	ILMN_3310080	ILMN_1651210
ILMN_1652280	ILMN_1651574	ILMN_1651456	ILMN_1651496	ILMN_1696682	ILMN_1651260	ILMN_1651415	ILMN_1653652	ILMN_1669117	ILMN_3308395	ILMN_1651230
ILMN_1654854	ILMN_1651574	ILMN_1651499	ILMN_1651681	ILMN_1731610	ILMN_1653209	ILMN_1651492	ILMN_1655077	ILMN_1669189	ILMN_3307944	ILMN_1651285
ILMN_1655077	ILMN_1652160	ILMN_1651499	ILMN_1651719	ILMN_1785424	ILMN_1653822	ILMN_1651538	ILMN_1660498	ILMN_1669447	ILMN_3307921	ILMN_1651343
ILMN_1655720	ILMN_1652160	ILMN_1651499	ILMN_1651735	ILMN_2396672	ILMN_1657600	ILMN_1651657	ILMN_1662843	ILMN_1669692	ILMN_3307693	ILMN_1651428
ILMN_1655880	ILMN_1653704	ILMN_1651574	ILMN_1651735	ILMN_2227011	ILMN_1657796	ILMN_1651690	ILMN_1662932	ILMN_1670101	ILMN_3307616	ILMN_1651470
ILMN_1655880	ILMN_1653879	ILMN_1651610	ILMN_1651936	ILMN_1763916	ILMN_1658235	ILMN_1651826	ILMN_1663916	ILMN_1670809	ILMN_3307602	ILMN_1651492
ILMN_1656074	ILMN_1655577	ILMN_1651656	ILMN_1652331	ILMN_1766723	ILMN_1658695	ILMN_1651950	ILMN_1664170	ILMN_1670972	ILMN_3307321	ILMN_1651538
ILMN_1656647	ILMN_1655577	ILMN_1651950	ILMN_1652907	ILMN_1786544	ILMN_1660654	ILMN_1652066	ILMN_1666257	ILMN_1671054	ILMN_3307221	ILMN_1651599
ILMN_1657145	ILMN_1656057	ILMN_1652088	ILMN_1652996	ILMN_2243308	ILMN_1661861	ILMN_1652306	ILMN_1666257	ILMN_1672417	ILMN_3306730	ILMN_1651642
ILMN_1657823	ILMN_1656057	ILMN_1652244	ILMN_1653028	ILMN_1670912	ILMN_1663390	ILMN_1652456	ILMN_1667081	ILMN_1672660	ILMN_3303612	ILMN_1651717
ILMN_1657823	ILMN_1656904	ILMN_1652280	ILMN_1653040	ILMN_2152711	ILMN_1664330	ILMN_1652540	ILMN_1668417	ILMN_1673363	ILMN_3301749	ILMN_1651727
ILMN_1657823	ILMN_1656904	ILMN_1652314	ILMN_1653040	ILMN_1718946	ILMN_1664516	ILMN_1652727	ILMN_1669117	ILMN_1674640	ILMN_3295967	ILMN_1651741
ILMN_1658094	ILMN_1656904	ILMN_1652461	ILMN_1653047	ILMN_2148360	ILMN_1664630	ILMN_1652729	ILMN_1669189	ILMN_1675684	ILMN_3293749	ILMN_1651800
ILMN_1658586	ILMN_1656904	ILMN_1652662	ILMN_1653429	ILMN_1682225	ILMN_1666305	ILMN_1652826	ILMN_1669447	ILMN_1675956	ILMN_3289997	ILMN_1651902
ILMN_1658639	ILMN_1656904	ILMN_1652662	ILMN_1653434	ILMN_1713751	ILMN_1670238	ILMN_1652938	ILMN_1669692	ILMN_1676575	ILMN_3275206	ILMN_1651950
ILMN_1658798	ILMN_1656920	ILMN_1652677	ILMN_1653496	ILMN_1788481	ILMN_1671906	ILMN_1653042	ILMN_1670638	ILMN_1676718	ILMN_3275206	ILMN_1652056
ILMN_1658989	ILMN_1656920	ILMN_1652677	ILMN_1653666	ILMN_1662049	ILMN_1673117	ILMN_1653057	ILMN_1672417	ILMN_1676924	ILMN_3272378	ILMN_1652065
ILMN_1660196	ILMN_1658071	ILMN_1652807	ILMN_1653797	ILMN_1709101	ILMN_1673673	ILMN_1653133	ILMN_1673363	ILMN_1677200	ILMN_3271630	ILMN_1652066
ILMN_1661194	ILMN_1658071	ILMN_1653006	ILMN_1653879	ILMN_1752247	ILMN_1677092	ILMN_1653203	ILMN_1674640	ILMN_1678143	ILMN_3270972	ILMN_1652166
ILMN_1661628	ILMN_1658094	ILMN_1653047	ILMN_1653965	ILMN_2396956	ILMN_1677765	ILMN_1653337	ILMN_1676099	ILMN_1678775	ILMN_3264112	ILMN_1652237
ILMN_1661628	ILMN_1659122	ILMN_1653267	ILMN_1654118	ILMN_1807945	ILMN_1678669	ILMN_1653459	ILMN_1676289	ILMN_1679826	ILMN_3261111	ILMN_1652287
ILMN_1661852	ILMN_1660691	ILMN_1653415	ILMN_1654118	ILMN_1730620	ILMN_1678968	ILMN_1653480	ILMN_1676408	ILMN_1682993	ILMN_3255061	ILMN_1652291
ILMN_1662023	ILMN_1660691	ILMN_1653415	ILMN_1654129	ILMN_1819608	ILMN_1679438	ILMN_1653678	ILMN_1676575	ILMN_1683271	ILMN_3253857	ILMN_1652456
ILMN_1662023	ILMN_1660691	ILMN_1653434	ILMN_1654200	ILMN_2325168	ILMN_1680955	ILMN_1653711	ILMN_1676718	ILMN_1683597	ILMN_3251676	ILMN_1652461
ILMN_1663327	ILMN_1662023	ILMN_1653480	ILMN_1654228	ILMN_1660544	ILMN_1681754	ILMN_1653719	ILMN_1676924	ILMN_1684349	ILMN_3251672	ILMN_1652490
ILMN_1663327	ILMN_1662023	ILMN_1653496	ILMN_1654228	ILMN_1734479	ILMN_1683450	ILMN_1654065	ILMN_1677591	ILMN_1685521	ILMN_3249311	ILMN_1652549
ILMN_1663722	ILMN_1662023	ILMN_1653496	ILMN_1654488	ILMN_2368728	ILMN_1684217	ILMN_1654560	ILMN_1678143	ILMN_1685580	ILMN_3249032	ILMN_1652650
ILMN_1663722	ILMN_1662747	ILMN_1653496	ILMN_1654543	ILMN_1656159	ILMN_1685916	ILMN_1654766	ILMN_1679826	ILMN_1685948	ILMN_3248352	ILMN_1652662
ILMN_1663976	ILMN_1663155	ILMN_1653575	ILMN_1654586	ILMN_1796663	ILMN_1686097	ILMN_1654766	ILMN_1682993	ILMN_1686555	ILMN_3248228	ILMN_1652701
ILMN_1664855	ILMN_1663155	ILMN_1653578	ILMN_1654685	ILMN_1659943	ILMN_1692535	ILMN_1654778	ILMN_1684349	ILMN_1687335	ILMN_3248146	ILMN_1652729
ILMN_1666785	ILMN_1663577	ILMN_1653826	ILMN_1654866	ILMN_1670695	ILMN_1692938	ILMN_1654855	ILMN_1685521	ILMN_1687533	ILMN_3247816	ILMN_1652777
ILMN_1666785	ILMN_1663577	ILMN_1653829	ILMN_1654939	ILMN_1686927	ILMN_1695658	ILMN_1654916	ILMN_1685580	ILMN_1687538	ILMN_3246608	ILMN_1652780
ILMN_1666785	ILMN_1666109	ILMN_1653834	ILMN_1654939	ILMN_1777792	ILMN_1697751	ILMN_1655348	ILMN_1686555	ILMN_1687888	ILMN_3246353	ILMN_1652797
ILMN_1668147	ILMN_1667594	ILMN_1653846	ILMN_1654998	ILMN_2058468	ILMN_1697998	ILMN_1655414	ILMN_1687538	ILMN_1688279	ILMN_3245287	ILMN_1652826
ILMN_1668147	ILMN_1669605	ILMN_1653846	ILMN_1655154	ILMN_1737314	ILMN_1700831	ILMN_1655572	ILMN_1687888	ILMN_1688490	ILMN_3244893	ILMN_1652866
ILMN_1670111	ILMN_1669881	ILMN_1653846	ILMN_1655171	ILMN_1746053	ILMN_1701882	ILMN_1655595	ILMN_1688279	ILMN_1689057	ILMN_3244434	ILMN_1652918
ILMN_1670111	ILMN_1670660	ILMN_1654065	ILMN_1655171	ILMN_1743966	ILMN_1703906	ILMN_1655611	ILMN_1689057	ILMN_1689197	ILMN_3244319	ILMN_1652938
ILMN_1670490	ILMN_1671250	ILMN_1654153	ILMN_1655218	ILMN_1695354	ILMN_1706266	ILMN_1655913	ILMN_1690314	ILMN_1690314	ILMN_3244286	ILMN_1652959
ILMN_1670545	ILMN_1671250	ILMN_1654389	ILMN_1655229	ILMN_1787794	ILMN_1708714	ILMN_1655915	ILMN_1691433	ILMN_1690561	ILMN_3243709	ILMN_1652975
ILMN_1671235	ILMN_1671250	ILMN_1654389	ILMN_1655296	ILMN_1810239	ILMN_1709162	ILMN_1655935	ILMN_1692160	ILMN_1691433	ILMN_3243117	ILMN_1653001
ILMN_1671235	ILMN_1671250	ILMN_1654389	ILMN_1655296	ILMN_2308338	ILMN_1709294	ILMN_1655985	ILMN_1695025	ILMN_1692714	ILMN_3243057	ILMN_1653026
ILMN_1672022	ILMN_1674031	ILMN_1654389	ILMN_1655312	ILMN_1789095	ILMN_1710428	ILMN_1656057	ILMN_1695382	ILMN_1693781	ILMN_3242248	ILMN_1653057
ILMN_1672022	ILMN_1674031	ILMN_1654389	ILMN_1655469	ILMN_2070896	ILMN_1711470	ILMN_1656242	ILMN_1695640	ILMN_1694742	ILMN_3241941	ILMN_1653161
ILMN_1672022	ILMN_1675762	ILMN_1654389	ILMN_1655482	ILMN_1718961	ILMN_1712563	ILMN_1656248	ILMN_1696839	ILMN_1695025	ILMN_3241744	ILMN_1653200
ILMN_1672776	ILMN_1676296	ILMN_1654402	ILMN_1655930	ILMN_2045419	ILMN_1712803	ILMN_1656254	ILMN_1697554	ILMN_1695640	ILMN_3241441	ILMN_1653376
ILMN_1673113	ILMN_1676296	ILMN_1654612	ILMN_1655930	ILMN_1774427	ILMN_1714730	ILMN_1656285	ILMN_1699931	ILMN_1696839	ILMN_3240559	ILMN_1653434
ILMN_1673409	ILMN_1677092	ILMN_1654612	ILMN_1656016	ILMN_1738099	ILMN_1716279	ILMN_1656373	ILMN_1701237	ILMN_1697228	ILMN_3239965	ILMN_1653496
ILMN_1673409	ILMN_1677357	ILMN_1654612	ILMN_1656016	ILMN_1655821	ILMN_1716400	ILMN_1656647	ILMN_1702305	ILMN_1697448	ILMN_3239907	ILMN_1653665
ILMN_1673620	ILMN_1678075	ILMN_1654692	ILMN_1656057	ILMN_1779854	ILMN_1716553	ILMN_1656715	ILMN_1703688	ILMN_1697554	ILMN_3239181	ILMN_1653719
ILMN_1674098	ILMN_1678075	ILMN_1654696	ILMN_1656144	ILMN_1725746	ILMN_1716815	ILMN_1656915	ILMN_1705874	ILMN_1699931	ILMN_3239177	ILMN_1653761
ILMN_1674376	ILMN_1678075	ILMN_1654703	ILMN_1656145	ILMN_3237981	ILMN_1717173	ILMN_1656934	ILMN_1705892	ILMN_1700074	ILMN_3238466	ILMN_1653766
ILMN_1674376	ILMN_1678404	ILMN_1654819	ILMN_1656199	ILMN_2086965	ILMN_1719870	ILMN_1657087	ILMN_1706677	ILMN_1702706	ILMN_3238196	ILMN_1653826
ILMN_1675646	ILMN_1678404	ILMN_1654819	ILMN_1656199	ILMN_1794190	ILMN_1720833	ILMN_1657111	ILMN_1707088	ILMN_1702706	ILMN_3238058	ILMN_1653878
ILMN_1675646	ILMN_1678404	ILMN_1654819	ILMN_1656254	ILMN_2409290	ILMN_1725510	ILMN_1657145	ILMN_1707634	ILMN_1704079	ILMN_3237961	ILMN_1654065
ILMN_1675646	ILMN_1678464	ILMN_1655191	ILMN_1656254	ILMN_3309719	ILMN_1726682	ILMN_1657254	ILMN_1708779	ILMN_1705892	ILMN_3237462	ILMN_1654109
ILMN_1675858	ILMN_1678464	ILMN_1655194	ILMN_1656254	ILMN_1739794	ILMN_1726720	ILMN_1657475	ILMN_1709795	ILMN_1706677	ILMN_3237448	ILMN_1654217
ILMN_1675858	ILMN_1678464	ILMN_1655210	ILMN_1656254	ILMN_1778625	ILMN_1728934	ILMN_1657478	ILMN_1709820	ILMN_1707088	ILMN_3237256	ILMN_1654324
ILMN_1675858	ILMN_1678464	ILMN_1655210	ILMN_1656254	ILMN_1803429	ILMN_1730995	ILMN_1657606	ILMN_1710734	ILMN_1707634	ILMN_3237058	ILMN_1654331
ILMN_1675873	ILMN_1678968	ILMN_1655210	ILMN_1656254	ILMN_2348788	ILMN_1731184	ILMN_1657749	ILMN_1710923	ILMN_1708779	ILMN_3236613	ILMN_1654632
ILMN_1676980	ILMN_1679901	ILMN_1655296	ILMN_1656293	ILMN_1792538	ILMN_1734380	ILMN_1657803	ILMN_1711573	ILMN_1709795	ILMN_3236220	ILMN_1654735
ILMN_1677511	ILMN_1682813	ILMN_1655330	ILMN_1656321	ILMN_1723004	ILMN_1734827	ILMN_1657854	ILMN_1712950	ILMN_1710434	ILMN_3236169	ILMN_1654766
ILMN_1677511	ILMN_1683927	ILMN_1655330	ILMN_1656436	ILMN_1736567	ILMN_1737184	ILMN_1657870	ILMN_1712959	ILMN_1710734	ILMN_3236041	ILMN_1654778
ILMN_1678961	ILMN_1687612	ILMN_1655413	ILMN_1656436	ILMN_1761464	ILMN_1737728	ILMN_1657871	ILMN_1713749	ILMN_1710923	ILMN_3235683	ILMN_1654812
ILMN_1679268	ILMN_1689734	ILMN_1655413	ILMN_1656436	ILMN_2379644	ILMN_1738207	ILMN_1657888	ILMN_1715885	ILMN_1711383	ILMN_3235404	ILMN_1654855
ILMN_1680738	ILMN_1689734	ILMN_1655414	ILMN_1656472	ILMN_1689953	ILMN_1738725	ILMN_1658243	ILMN_1716276	ILMN_1711573	ILMN_3235154	ILMN_1655171
ILMN_1682495	ILMN_1689734	ILMN_1655469	ILMN_1656486	ILMN_1711573	ILMN_1739645	ILMN_1658257	ILMN_1716276	ILMN_1711702	ILMN_3234197	ILMN_1655347
ILMN_1682495	ILMN_1689734	ILMN_1655525	ILMN_1656537	ILMN_2415786	ILMN_1740291	ILMN_1658396	ILMN_1718792	ILMN_1712959	ILMN_3228746	ILMN_1655348
ILMN_1682495	ILMN_1690352	ILMN_1655549	ILMN_1656682	ILMN_1770940	ILMN_1745593	ILMN_1658519	ILMN_1718792	ILMN_1713086	ILMN_3227263	ILMN_1655387
ILMN_1682495	ILMN_1690352	ILMN_1655549	ILMN_1656746	ILMN_1676891	ILMN_1747016	ILMN_1658575	ILMN_1719986	ILMN_1713603	ILMN_3225521	ILMN_1655610
ILMN_1682495	ILMN_1691341	ILMN_1655642	ILMN_1656802	ILMN_1722811	ILMN_1747911	ILMN_1658576	ILMN_1720623	ILMN_1713630	ILMN_3225521	ILMN_1655611
ILMN_1682775	ILMN_1691341	ILMN_1655702	ILMN_1656900	ILMN_2196347	ILMN_1749829	ILMN_1658675	ILMN_1723944	ILMN_1713749	ILMN_3224926	ILMN_1655740
ILMN_1682775	ILMN_1692077	ILMN_1655702	ILMN_1656904	ILMN_1784661	ILMN_1750508	ILMN_1658713	ILMN_1726342	ILMN_1713832	ILMN_3223826	ILMN_1655849
ILMN_1683023	ILMN_1692077	ILMN_1655702	ILMN_1656904	ILMN_1793559	ILMN_1751444	ILMN_1658884	ILMN_1730842	ILMN_1715885	ILMN_3203196	ILMN_1655876
ILMN_1684336	ILMN_1692077	ILMN_1655796	ILMN_1656904	ILMN_1855286	ILMN_1751776	ILMN_1658911	ILMN_1731804	ILMN_1716231	ILMN_3203196	ILMN_1655894
ILMN_1685201	ILMN_1697733	ILMN_1655868	ILMN_1656909	ILMN_2270100	ILMN_1753063	ILMN_1659142	ILMN_1736757	ILMN_1716563	ILMN_3194508	ILMN_1655904
ILMN_1687558	ILMN_1698666	ILMN_1655930	ILMN_1656909	ILMN_1721325	ILMN_1753196	ILMN_1659257	ILMN_1738796	ILMN_1716704	ILMN_3185278	ILMN_1656171
ILMN_1687558	ILMN_1700685	ILMN_1655930	ILMN_1656955	ILMN_1767475	ILMN_1759277	ILMN_1659306	ILMN_1739794	ILMN_1717197	ILMN_3184894	ILMN_1656287
ILMN_1687558	ILMN_1700685	ILMN_1655930	ILMN_1656955	ILMN_2388975	ILMN_1760757	ILMN_1659312	ILMN_1739985	ILMN_1718734	ILMN_3184843	ILMN_1656300
ILMN_1688730	ILMN_1701881	ILMN_1655930	ILMN_1657022	ILMN_1700652	ILMN_1761364	ILMN_1659753	ILMN_1740633	ILMN_1719986	ILMN_3182171	ILMN_1656373
ILMN_1689318	ILMN_1702706	ILMN_1655930	ILMN_1657129	ILMN_1738207	ILMN_1762142	ILMN_1660021	ILMN_1741143	ILMN_1720623	ILMN_3178050	ILMN_1656399
ILMN_1689651	ILMN_1702706	ILMN_1655990	ILMN_1657129	ILMN_1787691	ILMN_1763500	ILMN_1660176	ILMN_1742001	ILMN_1720794	ILMN_2415826	ILMN_1656410
ILMN_1691508	ILMN_1707342	ILMN_1656011	ILMN_1657247	ILMN_1788283	ILMN_1763907	ILMN_1660315	ILMN_1742026	ILMN_1721113	ILMN_2415189	ILMN_1656560
ILMN_1692368	ILMN_1707342	ILMN_1656011	ILMN_1657302	ILMN_1703074	ILMN_1771224	ILMN_1660533	ILMN_1746864	ILMN_1723944	ILMN_2415011	ILMN_1656715
ILMN_1693060	ILMN_1707342	ILMN_1656021	ILMN_1657406	ILMN_1722025	ILMN_1774336	ILMN_1660729	ILMN_1747192	ILMN_1725427	ILMN_2413899	ILMN_1656802
ILMN_1693060	ILMN_1708064	ILMN_1656021	ILMN_1657435	ILMN_1687589	ILMN_1776577	ILMN_1660847	ILMN_1747355	ILMN_1726342	ILMN_2413898	ILMN_1656900
ILMN_1693060	ILMN_1708064	ILMN_1656021	ILMN_1657618	ILMN_1696316	ILMN_1777564	ILMN_1660854	ILMN_1748124	ILMN_1730622	ILMN_2413615	ILMN_1656900
ILMN_1693060	ILMN_1708064	ILMN_1656021	ILMN_1657632	ILMN_1710052	ILMN_1779711	ILMN_1660871	ILMN_1749591	ILMN_1730842	ILMN_2413323	ILMN_1656934
ILMN_1693183	ILMN_1708064	ILMN_1656045	ILMN_1657632	ILMN_1776788	ILMN_1781942	ILMN_1660963	ILMN_1750761	ILMN_1731233	ILMN_2413158	ILMN_1656940
ILMN_1693483	ILMN_1708064	ILMN_1656045	ILMN_1657639	ILMN_2195821	ILMN_1781943	ILMN_1660970	ILMN_1751839	ILMN_1731804	ILMN_2413041	ILMN_1656942
ILMN_1694011	ILMN_1708064	ILMN_1656144	ILMN_1657639	ILMN_1745788	ILMN_1782403	ILMN_1661142	ILMN_1752647	ILMN_1732967	ILMN_2412475	ILMN_1657009
ILMN_1696048	ILMN_1708064	ILMN_1656144	ILMN_1657686	ILMN_2088437	ILMN_1783610	ILMN_1661194	ILMN_1759922	ILMN_1733221	ILMN_2409596	ILMN_1657039
ILMN_1697491	ILMN_1708537	ILMN_1656171	ILMN_1657697	ILMN_1797975	ILMN_1785914	ILMN_1661342	ILMN_1760109	ILMN_1733421	ILMN_2409520	ILMN_1657145
ILMN_1697491	ILMN_1708537	ILMN_1656186	ILMN_1657874	ILMN_1801584	ILMN_1786065	ILMN_1661343	ILMN_1760303	ILMN_1733874	ILMN_2407799	ILMN_1657199
ILMN_1698179	ILMN_1708537	ILMN_1656218	ILMN_1657968	ILMN_2246410	ILMN_1786125	ILMN_1661788	ILMN_1760347	ILMN_1735570	ILMN_2407434	ILMN_1657235
ILMN_1698404	ILMN_1710221	ILMN_1656373	ILMN_1658015	ILMN_2320888	ILMN_1788166	ILMN_1661806	ILMN_1760509	ILMN_1737163	ILMN_2407346	ILMN_1657248
ILMN_1698732	ILMN_1711566	ILMN_1656373	ILMN_1658071	ILMN_1699669	ILMN_1795464	ILMN_1661852	ILMN_1762861	ILMN_1738243	ILMN_2406656	ILMN_1657254
ILMN_1699651	ILMN_1711573	ILMN_1656373	ILMN_1658145	ILMN_2337928	ILMN_1795609	ILMN_1662086	ILMN_1767320	ILMN_1739794	ILMN_2406532	ILMN_1657302
ILMN_1699735	ILMN_1711573	ILMN_1656373	ILMN_1658271	ILMN_2337931	ILMN_1796589	ILMN_1662188	ILMN_1769550	ILMN_1740633	ILMN_2406267	ILMN_1657302
ILMN_1699735	ILMN_1712786	ILMN_1656373	ILMN_1658337	ILMN_1745256	ILMN_1796949	ILMN_1662453	ILMN_1769911	ILMN_1742026	ILMN_2406035	ILMN_1657316
ILMN_1700037	ILMN_1712786	ILMN_1656373	ILMN_1658411	ILMN_3307729	ILMN_1797307	ILMN_1662507	ILMN_1770673	ILMN_1746864	ILMN_2405254	ILMN_1657347
ILMN_1700935	ILMN_1713682	ILMN_1656492	ILMN_1658411	ILMN_1664691	ILMN_1798210	ILMN_1662523	ILMN_1771523	ILMN_1748601	ILMN_2404746	ILMN_1657606
ILMN_1700935	ILMN_1713682	ILMN_1656743	ILMN_1658460	ILMN_2097410	ILMN_1798926	ILMN_1662556	ILMN_1773245	ILMN_1749591	ILMN_2403446	ILMN_1657611
ILMN_1701393	ILMN_1713682	ILMN_1656900	ILMN_1658483	ILMN_1752478	ILMN_1799667	ILMN_1662578	ILMN_1773352	ILMN_1750805	ILMN_2401964	ILMN_1657627
ILMN_1701393	ILMN_1718552	ILMN_1656934	ILMN_1658526	ILMN_1721132	ILMN_1801257	ILMN_1662731	ILMN_1775542	ILMN_1751164	ILMN_2400326	ILMN_1657686
ILMN_1701461	ILMN_1718863	ILMN_1656934	ILMN_1658920	ILMN_1653266	ILMN_1801939	ILMN_1662768	ILMN_1775743	ILMN_1751839	ILMN_2400322	ILMN_1657708
ILMN_1701461	ILMN_1718863	ILMN_1656934	ILMN_1658955	ILMN_1657619	ILMN_1802105	ILMN_1662777	ILMN_1776428	ILMN_1754303	ILMN_2399523	ILMN_1657803
ILMN_1701461	ILMN_1719986	ILMN_1656940	ILMN_1658955	ILMN_1668979	ILMN_1802819	ILMN_1662791	ILMN_1778240	ILMN_1758661	ILMN_2399463	ILMN_1657854
ILMN_1701461	ILMN_1719986	ILMN_1656951	ILMN_1659026	ILMN_2288915	ILMN_1802951	ILMN_1662848	ILMN_1778977	ILMN_1759922	ILMN_2399304	ILMN_1657888
ILMN_1701881	ILMN_1719986	ILMN_1657077	ILMN_1659099	ILMN_2415898	ILMN_1803124	ILMN_1663171	ILMN_1779324	ILMN_1760109	ILMN_2399300	ILMN_1658114
ILMN_1702301	ILMN_1721415	ILMN_1657111	ILMN_1659166	ILMN_1712959	ILMN_1806037	ILMN_1663401	ILMN_1780108	ILMN_1760303	ILMN_2397795	ILMN_1658187
ILMN_1703487	ILMN_1721415	ILMN_1657247	ILMN_1659253	ILMN_1808391	ILMN_1806040	ILMN_1663437	ILMN_1780898	ILMN_1760374	ILMN_2396020	ILMN_1658212
ILMN_1703852	ILMN_1721415	ILMN_1657302	ILMN_1659259	ILMN_2283398	ILMN_1808071	ILMN_1663519	ILMN_1781207	ILMN_1760509	ILMN_2394975	ILMN_1658351
ILMN_1703955	ILMN_1722829	ILMN_1657409	ILMN_1659290	ILMN_1664242	ILMN_1809590	ILMN_1663575	ILMN_1781356	ILMN_1760714	ILMN_2394305	ILMN_1658356
ILMN_1703955	ILMN_1722829	ILMN_1657409	ILMN_1659297	ILMN_1672174	ILMN_1811006	ILMN_1663627	ILMN_1782305	ILMN_1762861	ILMN_2393450	ILMN_1658407
ILMN_1705743	ILMN_1722829	ILMN_1657409	ILMN_1659544	ILMN_1805448	ILMN_1811472	ILMN_1663815	ILMN_1787461	ILMN_1764788	ILMN_2392370	ILMN_1658437
ILMN_1705743	ILMN_1723662	ILMN_1657409	ILMN_1659752	ILMN_2069128	ILMN_1814281	ILMN_1663873	ILMN_1788886	ILMN_1766643	ILMN_2392274	ILMN_1658575
ILMN_1707208	ILMN_1723662	ILMN_1657442	ILMN_1659752	ILMN_1868805	ILMN_1814600	ILMN_1663976	ILMN_1790692	ILMN_1767320	ILMN_2390299	ILMN_1658576
ILMN_1707727	ILMN_1723662	ILMN_1657611	ILMN_1659801	ILMN_2129927	ILMN_1815184	ILMN_1664099	ILMN_1792538	ILMN_1767869	ILMN_2389218	ILMN_1658660
ILMN_1707727	ILMN_1723662	ILMN_1657823	ILMN_1659801	ILMN_1754489	ILMN_1879857	ILMN_1664170	ILMN_1792682	ILMN_1768391	ILMN_2388547	ILMN_1658678
ILMN_1710734	ILMN_1723662	ILMN_1657823	ILMN_1659854	ILMN_1682037	ILMN_2042771	ILMN_1664176	ILMN_1793549	ILMN_1768482	ILMN_2388445	ILMN_1658713
ILMN_1711311	ILMN_1723662	ILMN_1657823	ILMN_1660000	ILMN_1804351	ILMN_2051373	ILMN_1664292	ILMN_1794364	ILMN_1769550	ILMN_2388272	ILMN_1658798
ILMN_1713449	ILMN_1726913	ILMN_1657886	ILMN_1660000	ILMN_2108823	ILMN_2070375	ILMN_1664464	ILMN_1794386	ILMN_1769911	ILMN_2388177	ILMN_1658885
ILMN_1713449	ILMN_1726913	ILMN_1657955	ILMN_1660223	ILMN_1788802	ILMN_2082209	ILMN_1664502	ILMN_1795762	ILMN_1770673	ILMN_2388155	ILMN_1658926
ILMN_1714170	ILMN_1726913	ILMN_1657955	ILMN_1660368	ILMN_1812759	ILMN_2103685	ILMN_1664583	ILMN_1795930	ILMN_1771523	ILMN_2388070	ILMN_1659142
ILMN_1714756	ILMN_1727045	ILMN_1657955	ILMN_1660377	ILMN_2335813	ILMN_2112460	ILMN_1664802	ILMN_1796497	ILMN_1773352	ILMN_2386982	ILMN_1659202
ILMN_1716265	ILMN_1727045	ILMN_1658044	ILMN_1660547	ILMN_2221046	ILMN_2131861	ILMN_1664872	ILMN_1797875	ILMN_1774779	ILMN_2386008	ILMN_1659215
ILMN_1716265	ILMN_1730291	ILMN_1658093	ILMN_1660794	ILMN_1692191	ILMN_2139827	ILMN_1664912	ILMN_1797988	ILMN_1775542	ILMN_2384561	ILMN_1659312
ILMN_1716265	ILMN_1730291	ILMN_1658123	ILMN_1660837	ILMN_1699358	ILMN_2143155	ILMN_1664922	ILMN_1799069	ILMN_1775743	ILMN_2384237	ILMN_1659371
ILMN_1716407	ILMN_1733164	ILMN_1658123	ILMN_1660837	ILMN_2216157	ILMN_2148796	ILMN_1665033	ILMN_1799134	ILMN_1776428	ILMN_2384056	ILMN_1659462
ILMN_1716608	ILMN_1733164	ILMN_1658123	ILMN_1660840	ILMN_1729417	ILMN_2149400	ILMN_1665167	ILMN_1800638	ILMN_1776678	ILMN_2383611	ILMN_1659541
ILMN_1716790	ILMN_1733164	ILMN_1658123	ILMN_1660840	ILMN_1795344	ILMN_2182482	ILMN_1665243	ILMN_1801246	ILMN_1777998	ILMN_2383300	ILMN_1659572
ILMN_1716790	ILMN_1733579	ILMN_1658176	ILMN_1660976	ILMN_2186216	ILMN_2187206	ILMN_1665250	ILMN_1801584	ILMN_1778010	ILMN_2383163	ILMN_1659659
ILMN_1716790	ILMN_1733616	ILMN_1658176	ILMN_1661335	ILMN_3245116	ILMN_2195914	ILMN_1665304	ILMN_1802450	ILMN_1778401	ILMN_2382657	ILMN_1659769
ILMN_1716790	ILMN_1733616	ILMN_1658212	ILMN_1661335	ILMN_1769702	ILMN_2196984	ILMN_1665307	ILMN_1802708	ILMN_1778625	ILMN_2381064	ILMN_1659770
ILMN_1717639	ILMN_1734695	ILMN_1658212	ILMN_1661348	ILMN_1662719	ILMN_2202423	ILMN_1665547	ILMN_1804279	ILMN_1779214	ILMN_2380938	ILMN_1659792
ILMN_1717639	ILMN_1734695	ILMN_1658212	ILMN_1661395	ILMN_2076250	ILMN_2202948	ILMN_1665686	ILMN_1806651	ILMN_1779324	ILMN_2379644	ILMN_1659885
ILMN_1717990	ILMN_1734695	ILMN_1658376	ILMN_1661395	ILMN_1709194	ILMN_2212909	ILMN_1665877	ILMN_1807925	ILMN_1780108	ILMN_2379240	ILMN_1659905
ILMN_1717990	ILMN_1734695	ILMN_1658384	ILMN_1661454	ILMN_1709925	ILMN_2219466	ILMN_1665884	ILMN_1813795	ILMN_1780898	ILMN_2377150	ILMN_1659985
ILMN_1718977	ILMN_1734695	ILMN_1658407	ILMN_1661458	ILMN_1798706	ILMN_2222567	ILMN_1665994	ILMN_1900270	ILMN_1780913	ILMN_2376953	ILMN_1660027
ILMN_1719547	ILMN_1734695	ILMN_1658483	ILMN_1661495	ILMN_2168217	ILMN_2225718	ILMN_1666076	ILMN_1911042	ILMN_1781207	ILMN_2376822	ILMN_1660086
ILMN_1719547	ILMN_1734695	ILMN_1658626	ILMN_1661495	ILMN_3235514	ILMN_2250048	ILMN_1666121	ILMN_2043816	ILMN_1787461	ILMN_2376484	ILMN_1660196
ILMN_1719759	ILMN_1736704	ILMN_1658636	ILMN_1661495	ILMN_1701947	ILMN_2257432	ILMN_1666122	ILMN_2055781	ILMN_1788607	ILMN_2376108	ILMN_1660315
ILMN_1720513	ILMN_1736704	ILMN_1658675	ILMN_1661516	ILMN_1671142	ILMN_2265654	ILMN_1666203	ILMN_2059549	ILMN_1789283	ILMN_2375992	ILMN_1660317
ILMN_1720513	ILMN_1736704	ILMN_1658684	ILMN_1661516	ILMN_1737157	ILMN_2294086	ILMN_1666236	ILMN_2067656	ILMN_1790692	ILMN_2374778	ILMN_1660356
ILMN_1721842	ILMN_1736911	ILMN_1658858	ILMN_1661516	ILMN_1796490	ILMN_2301083	ILMN_1666656	ILMN_2073184	ILMN_1792538	ILMN_2374449	ILMN_1660360
ILMN_1722632	ILMN_1736911	ILMN_1658884	ILMN_1661516	ILMN_2370872	ILMN_2302654	ILMN_1667195	ILMN_2079655	ILMN_1794364	ILMN_2374352	ILMN_1660403
ILMN_1723198	ILMN_1739161	ILMN_1659106	ILMN_1661544	ILMN_1724250	ILMN_2327655	ILMN_1667224	ILMN_2083833	ILMN_1794386	ILMN_2373982	ILMN_1660462
ILMN_1723198	ILMN_1739161	ILMN_1659122	ILMN_1661554	ILMN_1811702	ILMN_2344971	ILMN_1667362	ILMN_2092041	ILMN_1795089	ILMN_2372413	ILMN_1660552
ILMN_1723847	ILMN_1741003	ILMN_1659166	ILMN_1661717	ILMN_1792384	ILMN_2349459	ILMN_1667460	ILMN_2098126	ILMN_1795697	ILMN_2371055	ILMN_1660554
ILMN_1724221	ILMN_1742382	ILMN_1659352	ILMN_1661833	ILMN_2107991	ILMN_2357438	ILMN_1667626	ILMN_2100209	ILMN_1795846	ILMN_2371053	ILMN_1660608
ILMN_1724221	ILMN_1742382	ILMN_1659430	ILMN_1661843	ILMN_1685415	ILMN_2362545	ILMN_1667692	ILMN_2105573	ILMN_1796497	ILMN_2368585	ILMN_1660693
ILMN_1725726	ILMN_1743836	ILMN_1659430	ILMN_1661888	ILMN_2160764	ILMN_2362549	ILMN_1667707	ILMN_2109489	ILMN_1797875	ILMN_2367258	ILMN_1660721
ILMN_1726164	ILMN_1743836	ILMN_1659430	ILMN_1662019	ILMN_1662413	ILMN_2363027	ILMN_1667823	ILMN_2110206	ILMN_1797988	ILMN_2366795	ILMN_1660732
ILMN_1726164	ILMN_1743836	ILMN_1659430	ILMN_1662023	ILMN_1711465	ILMN_2367883	ILMN_1667840	ILMN_2122103	ILMN_1799069	ILMN_2366654	ILMN_1660806
ILMN_1727045	ILMN_1744381	ILMN_1659430	ILMN_1662129	ILMN_1735570	ILMN_2371724	ILMN_1667948	ILMN_2123743	ILMN_1799134	ILMN_2365569	ILMN_1660808
ILMN_1729105	ILMN_1744381	ILMN_1659430	ILMN_1662130	ILMN_1766643	ILMN_2376204	ILMN_1668008	ILMN_2125017	ILMN_1800638	ILMN_2365383	ILMN_1660970
ILMN_1729105	ILMN_1745112	ILMN_1659452	ILMN_1662130	ILMN_2316236	ILMN_2376205	ILMN_1668016	ILMN_2125747	ILMN_1801246	ILMN_2364819	ILMN_1661196
ILMN_1729105	ILMN_1746175	ILMN_1659599	ILMN_1662862	ILMN_1675117	ILMN_2392472	ILMN_1668374	ILMN_2150258	ILMN_1801584	ILMN_2363988	ILMN_1661200
ILMN_1730487	ILMN_1748386	ILMN_1659862	ILMN_1663257	ILMN_1735367	ILMN_2401352	ILMN_1668378	ILMN_2151817	ILMN_1802106	ILMN_2363498	ILMN_1661376
ILMN_1730487	ILMN_1754211	ILMN_1659893	ILMN_1663257	ILMN_1747078	ILMN_2404917	ILMN_1668411	ILMN_2160819	ILMN_1802450	ILMN_2360730	ILMN_1661417
ILMN_1731231	ILMN_1754211	ILMN_1659943	ILMN_1663648	ILMN_3236367	ILMN_2406724	ILMN_1668446	ILMN_2169152	ILMN_1802708	ILMN_2360705	ILMN_1661491
ILMN_1731673	ILMN_1754211	ILMN_1659991	ILMN_1663684	ILMN_1805750	ILMN_2409220	ILMN_1668617	ILMN_2175912	ILMN_1803429	ILMN_2359627	ILMN_1661695
ILMN_1733831	ILMN_1754211	ILMN_1660341	ILMN_1664010	ILMN_1675048	ILMN_2409298	ILMN_1668617	ILMN_2188333	ILMN_1804279	ILMN_2359332	ILMN_1661733
ILMN_1734276	ILMN_1754969	ILMN_1660341	ILMN_1664170	ILMN_1744023	ILMN_2412384	ILMN_1668850	ILMN_2196078	ILMN_1806651	ILMN_2359287	ILMN_1661788
ILMN_1734276	ILMN_1754969	ILMN_1660341	ILMN_1664330	ILMN_2198878	ILMN_2413650	ILMN_1669005	ILMN_2207291	ILMN_1806908	ILMN_2358560	ILMN_1661806
ILMN_1734276	ILMN_1758542	ILMN_1660504	ILMN_1664330	ILMN_1796497	ILMN_2413898	ILMN_1669032	ILMN_2218856	ILMN_1807425	ILMN_2358272	ILMN_1661852
ILMN_1735996	ILMN_1758542	ILMN_1660504	ILMN_1664466	ILMN_1671005	ILMN_2413899	ILMN_1669066	ILMN_2222443	ILMN_1808501	ILMN_2356632	ILMN_1661895
ILMN_1735996	ILMN_1758542	ILMN_1660504	ILMN_1664522	ILMN_1844905	ILMN_3230215	ILMN_1669135	ILMN_2224955	ILMN_1810762	ILMN_2353161	ILMN_1662147
ILMN_1736834	ILMN_1758542	ILMN_1660504	ILMN_1664718	ILMN_2394561	ILMN_3235790	ILMN_1669362	ILMN_2235283	ILMN_1810782	ILMN_2353129	ILMN_1662188
ILMN_1738179	ILMN_1758542	ILMN_1660549	ILMN_1664718	ILMN_1670576	ILMN_3239771	ILMN_1669376	ILMN_2246328	ILMN_1813795	ILMN_2353030	ILMN_1662280
ILMN_1738179	ILMN_1758542	ILMN_1660549	ILMN_1664756	ILMN_2312606	ILMN_3298423	ILMN_1669380	ILMN_2246410	ILMN_1814737	ILMN_2353027	ILMN_1662358
ILMN_1738179	ILMN_1762262	ILMN_1660549	ILMN_1664772	ILMN_1659913	ILMN_3307252	ILMN_1669447	ILMN_2249920	ILMN_1858486	ILMN_2353023	ILMN_1662378
ILMN_1738179	ILMN_1762262	ILMN_1660582	ILMN_1664802	ILMN_1802411	ILMN_3307822	ILMN_1669554	ILMN_2262444	ILMN_1864900	ILMN_2352245	ILMN_1662453
ILMN_1738179	ILMN_1763750	ILMN_1660653	ILMN_1665065	ILMN_1683927		ILMN_1669631	ILMN_2262957	ILMN_1875342	ILMN_2351029	ILMN_1662492
ILMN_1738491	ILMN_1765711	ILMN_1660669	ILMN_1665065	ILMN_1777519		ILMN_1669696	ILMN_2266948	ILMN_1893909	ILMN_2347349	ILMN_1662523
ILMN_1738725	ILMN_1765711	ILMN_1660669	ILMN_1665094	ILMN_1736103		ILMN_1669722	ILMN_2276952	ILMN_1900270	ILMN_2344662	ILMN_1662619
ILMN_1738825	ILMN_1765711	ILMN_1660669	ILMN_1665621	ILMN_1683178		ILMN_1669772	ILMN_2278112	ILMN_1911042	ILMN_2342851	ILMN_1662731
ILMN_1738854	ILMN_1766334	ILMN_1660669	ILMN_1665738	ILMN_1656170		ILMN_1669832	ILMN_2278819	ILMN_2055781	ILMN_2342762	ILMN_1662837
ILMN_1740426	ILMN_1774586	ILMN_1660786	ILMN_1665738	ILMN_1711949		ILMN_1669983	ILMN_2289433	ILMN_2061043	ILMN_2342695	ILMN_1662843
ILMN_1741404	ILMN_1774586	ILMN_1660871	ILMN_1665792	ILMN_1784141		ILMN_1670111	ILMN_2291954	ILMN_2074762	ILMN_2342033	ILMN_1662935
ILMN_1743619	ILMN_1774586	ILMN_1660871	ILMN_1665831	ILMN_1657643		ILMN_1670305	ILMN_2294784	ILMN_2083833	ILMN_2341661	ILMN_1663015
ILMN_1743619	ILMN_1774874	ILMN_1661022	ILMN_1665862	ILMN_2325534		ILMN_1670379	ILMN_2298159	ILMN_2092041	ILMN_2341611	ILMN_1663037
ILMN_1743933	ILMN_1774874	ILMN_1661066	ILMN_1665884	ILMN_1709937		ILMN_1670383	ILMN_2300695	ILMN_2098126	ILMN_2341132	ILMN_1663129
ILMN_1743933	ILMN_1774874	ILMN_1661188	ILMN_1665945	ILMN_1757129		ILMN_1670490	ILMN_2320888	ILMN_2109489	ILMN_2337923	ILMN_1663179
ILMN_1744381	ILMN_1774874	ILMN_1661251	ILMN_1666022	ILMN_2397521		ILMN_1670545	ILMN_2333774	ILMN_2122103	ILMN_2334531	ILMN_1663213
ILMN_1744381	ILMN_1779917	ILMN_1661335	ILMN_1666384	ILMN_1692060		ILMN_1670692	ILMN_2339955	ILMN_2124920	ILMN_2334210	ILMN_1663351
ILMN_1745447	ILMN_1779917	ILMN_1661343	ILMN_1666444	ILMN_1800670		ILMN_1670705	ILMN_2340217	ILMN_2125017	ILMN_2331010	ILMN_1663356
ILMN_1746085	ILMN_1779917	ILMN_1661399	ILMN_1666444	ILMN_2163819		ILMN_1670779	ILMN_2345898	ILMN_2125747	ILMN_2330806	ILMN_1663399
ILMN_1747948	ILMN_1780170	ILMN_1661491	ILMN_1666444	ILMN_1710354		ILMN_1670926	ILMN_2351298	ILMN_2133316	ILMN_2327974	ILMN_1663401
ILMN_1748840	ILMN_1780582	ILMN_1661589	ILMN_1666444	ILMN_1790160		ILMN_1670970	ILMN_2362902	ILMN_2145033	ILMN_2326953	ILMN_1663425
ILMN_1749081	ILMN_1781812	ILMN_1661809	ILMN_1666444	ILMN_1659122		ILMN_1671051	ILMN_2374234	ILMN_2148459	ILMN_2326512	ILMN_1663627
ILMN_1750373	ILMN_1781812	ILMN_1661809	ILMN_1666444	ILMN_1667594		ILMN_1671142	ILMN_2376403	ILMN_2150258	ILMN_2326509	ILMN_1663683
ILMN_1751174	ILMN_1781812	ILMN_1661843	ILMN_1666494	ILMN_2411897		ILMN_1671149	ILMN_2379675	ILMN_2150787	ILMN_2322996	ILMN_1663699
ILMN_1752294	ILMN_1784515	ILMN_1661888	ILMN_1666615	ILMN_1678671		ILMN_1671297	ILMN_2380801	ILMN_2160819	ILMN_2322874	ILMN_1663722
ILMN_1752294	ILMN_1785389	ILMN_1661897	ILMN_1666615	ILMN_1769782		ILMN_1671337	ILMN_2382657	ILMN_2175912	ILMN_2322768	ILMN_1663815
ILMN_1753249	ILMN_1785389	ILMN_1661897	ILMN_1666648	ILMN_2351795		ILMN_1671404	ILMN_2384139	ILMN_2196078	ILMN_2319952	ILMN_1663866
ILMN_1753322	ILMN_1785389	ILMN_1661897	ILMN_1666713	ILMN_1730660		ILMN_1671547	ILMN_2384140	ILMN_2203950	ILMN_2318643	ILMN_1663948
ILMN_1753322	ILMN_1785389	ILMN_1661897	ILMN_1666733	ILMN_1803788		ILMN_1671891	ILMN_2386453	ILMN_2211534	ILMN_2318638	ILMN_1663976
ILMN_1753680	ILMN_1785389	ILMN_1661897	ILMN_1666960	ILMN_1786429		ILMN_1672350	ILMN_2395981	ILMN_2222443	ILMN_2317923	ILMN_1664009
ILMN_1754969	ILMN_1785389	ILMN_1661897	ILMN_1666960	ILMN_1702775		ILMN_1672536	ILMN_2396991	ILMN_2222688	ILMN_2317543	ILMN_1664176
ILMN_1754969	ILMN_1787618	ILMN_1662038	ILMN_1667060	ILMN_2075892		ILMN_1672564	ILMN_2398184	ILMN_2232478	ILMN_2316104	ILMN_1664216
ILMN_1755792	ILMN_1787618	ILMN_1662086	ILMN_1667081	ILMN_2376204		ILMN_1672591	ILMN_2398235	ILMN_2235283	ILMN_2314169	ILMN_1664316
ILMN_1755792	ILMN_1787618	ILMN_1662086	ILMN_1667081	ILMN_2376205		ILMN_1672611	ILMN_2400947	ILMN_2242921	ILMN_2311826	ILMN_1664369
ILMN_1756312	ILMN_1787618	ILMN_1662312	ILMN_1667417	ILMN_1713807		ILMN_1672660	ILMN_2413508	ILMN_2246328	ILMN_2311798	ILMN_1664398
ILMN_1757129	ILMN_1787618	ILMN_1662312	ILMN_1667430	ILMN_3241904		ILMN_1672662	ILMN_2413808	ILMN_2246410	ILMN_2311796	ILMN_1664410
ILMN_1757129	ILMN_1787618	ILMN_1662312	ILMN_1667500	ILMN_3251428		ILMN_1672680	ILMN_2414165	ILMN_2249920	ILMN_2311537	ILMN_1664607
ILMN_1757129	ILMN_1787813	ILMN_1662470	ILMN_1667500	ILMN_1768510		ILMN_1672720	ILMN_2415786	ILMN_2261416	ILMN_2308689	ILMN_1664772
ILMN_1757129	ILMN_1787813	ILMN_1662507	ILMN_1667519	ILMN_1681657		ILMN_1672776	ILMN_3235755	ILMN_2262444	ILMN_2305249	ILMN_1664872
ILMN_1757129	ILMN_1787813	ILMN_1662507	ILMN_1667657	ILMN_2375002		ILMN_1672908	ILMN_3235832	ILMN_2262957	ILMN_2303170	ILMN_1665040
ILMN_1757732	ILMN_1787813	ILMN_1662507	ILMN_1667738	ILMN_2375003		ILMN_1673030	ILMN_3235928	ILMN_2264981	ILMN_2303166	ILMN_1665167
ILMN_1757732	ILMN_1788351	ILMN_1662523	ILMN_1667738	ILMN_1732452		ILMN_1673113	ILMN_3236289	ILMN_2266948	ILMN_2302654	ILMN_1665243
ILMN_1758086	ILMN_1788351	ILMN_1662629	ILMN_1667756	ILMN_1657708		ILMN_1673160	ILMN_3236613	ILMN_2277426	ILMN_2300022	ILMN_1665250
ILMN_1758311	ILMN_1788351	ILMN_1662629	ILMN_1667994	ILMN_1684280		ILMN_1673175	ILMN_3236637	ILMN_2278112	ILMN_2298301	ILMN_1665374
ILMN_1758311	ILMN_1788351	ILMN_1662681	ILMN_1668016	ILMN_1707310		ILMN_1673282	ILMN_3241046	ILMN_2278819	ILMN_2297570	ILMN_1665425
ILMN_1758719	ILMN_1788351	ILMN_1662772	ILMN_1668016	ILMN_1738589		ILMN_1673360	ILMN_3246479	ILMN_2279844	ILMN_2297511	ILMN_1665691
ILMN_1758719	ILMN_1788351	ILMN_1662772	ILMN_1668285	ILMN_1807972		ILMN_1673485	ILMN_3308335	ILMN_2289433	ILMN_2297096	ILMN_1665738
ILMN_1759493	ILMN_1788351	ILMN_1662914	ILMN_1668726	ILMN_1717046		ILMN_1673586	ILMN_3310351	ILMN_2291954	ILMN_2293744	ILMN_1665761
ILMN_1760830	ILMN_1788457	ILMN_1662952	ILMN_1669142	ILMN_1772302		ILMN_1673609		ILMN_2294784	ILMN_2293594	ILMN_1665994
ILMN_1760830	ILMN_1788457	ILMN_1663062	ILMN_1669172	ILMN_1787658		ILMN_1673620		ILMN_2298159	ILMN_2291249	ILMN_1666057
ILMN_1764177	ILMN_1788457	ILMN_1663080	ILMN_1669201	ILMN_2050183		ILMN_1673639		ILMN_2298818	ILMN_2290776	ILMN_1666087
ILMN_1764749	ILMN_1788457	ILMN_1663129	ILMN_1669286	ILMN_1805999		ILMN_1673843		ILMN_2300695	ILMN_2290068	ILMN_1666121
ILMN_1766275	ILMN_1789994	ILMN_1663327	ILMN_1669424	ILMN_1799487		ILMN_1673880		ILMN_2316236	ILMN_2287653	ILMN_1666122
ILMN_1766675	ILMN_1789994	ILMN_1663367	ILMN_1669424	ILMN_2259467		ILMN_1673883		ILMN_2320888	ILMN_2285817	ILMN_1666314
ILMN_1766729	ILMN_1789994	ILMN_1663367	ILMN_1669424	ILMN_2344650		ILMN_1673883		ILMN_2325837	ILMN_2284794	ILMN_1666392
ILMN_1766951	ILMN_1789994	ILMN_1663381	ILMN_1669554	ILMN_1698419		ILMN_1673953		ILMN_2331544	ILMN_2283726	ILMN_1666502
ILMN_1767446	ILMN_1789994	ILMN_1663401	ILMN_1669584	ILMN_2256868		ILMN_1674017		ILMN_2338997	ILMN_2283398	ILMN_1666503
ILMN_1768248	ILMN_1789994	ILMN_1663569	ILMN_1669605	ILMN_2340052		ILMN_1674031		ILMN_2340217	ILMN_2281529	ILMN_1666523
ILMN_1768248	ILMN_1796126	ILMN_1663640	ILMN_1669727	ILMN_1675927		ILMN_1674050		ILMN_2345898	ILMN_2280960	ILMN_1666659
ILMN_1768248	ILMN_1796126	ILMN_1663640	ILMN_1670141	ILMN_1770130		ILMN_1674740		ILMN_2348788	ILMN_2280707	ILMN_1666775
ILMN_1768248	ILMN_1796126	ILMN_1663648	ILMN_1670141	ILMN_1777251		ILMN_1674774		ILMN_2351298	ILMN_2278550	ILMN_1666775
ILMN_1768248	ILMN_1797875	ILMN_1663648	ILMN_1670141	ILMN_1808824		ILMN_1674789		ILMN_2352097	ILMN_2277334	ILMN_1666777
ILMN_1768248	ILMN_1798803	ILMN_1663684	ILMN_1670379	ILMN_1758548		ILMN_1674793		ILMN_2353732	ILMN_2277246	ILMN_1666852
ILMN_1768534	ILMN_1798803	ILMN_1663749	ILMN_1670420	ILMN_1869897		ILMN_1674934		ILMN_2354191	ILMN_2275742	ILMN_1666875
ILMN_1768534	ILMN_1798803	ILMN_1663786	ILMN_1670518	ILMN_2235851		ILMN_1674984		ILMN_2354478	ILMN_2275399	ILMN_1666875
ILMN_1768953	ILMN_1798803	ILMN_1663945	ILMN_1670565	ILMN_1655218		ILMN_1675210		ILMN_2362902	ILMN_2274306	ILMN_1666882
ILMN_1772314	ILMN_1798803	ILMN_1663976	ILMN_1670660	ILMN_1780291		ILMN_1675386		ILMN_2364971	ILMN_2270909	ILMN_1666894
ILMN_1772910	ILMN_1798803	ILMN_1664014	ILMN_1670870	ILMN_1797594		ILMN_1675427		ILMN_2368530	ILMN_2267488	ILMN_1666934
ILMN_1773940	ILMN_1800225	ILMN_1664047	ILMN_1671250	ILMN_1815086		ILMN_1675488		ILMN_2370825	ILMN_2266948	ILMN_1667315
ILMN_1776936	ILMN_1800412	ILMN_1664068	ILMN_1671250	ILMN_1765355		ILMN_1675646		ILMN_2374234	ILMN_2264011	ILMN_1667361
ILMN_1777562	ILMN_1800412	ILMN_1664068	ILMN_1671250	ILMN_1778077		ILMN_1675898		ILMN_2377109	ILMN_2260833	ILMN_1667362
ILMN_1777562	ILMN_1800412	ILMN_1664068	ILMN_1671403	ILMN_2319664		ILMN_1676057		ILMN_2379675	ILMN_2259495	ILMN_1667504
ILMN_1777853	ILMN_1800412	ILMN_1664071	ILMN_1671403	ILMN_1658847		ILMN_1676062		ILMN_2380801	ILMN_2258749	ILMN_1667575
ILMN_1778237	ILMN_1800412	ILMN_1664071	ILMN_1671791	ILMN_1692733		ILMN_1676099		ILMN_2382657	ILMN_2255256	ILMN_1667692
ILMN_1778237	ILMN_1800412	ILMN_1664111	ILMN_1672006	ILMN_1697666		ILMN_1676213		ILMN_2384122	ILMN_2253707	ILMN_1667756
ILMN_1778237	ILMN_1800776	ILMN_1664118	ILMN_1672102	ILMN_1699574		ILMN_1676222		ILMN_2386453	ILMN_2253286	ILMN_1667771
ILMN_1781010	ILMN_1800776	ILMN_1664176	ILMN_1672114	ILMN_1742547		ILMN_1676265		ILMN_2388254	ILMN_2249720	ILMN_1667823
ILMN_1781373	ILMN_1800776	ILMN_1664216	ILMN_1672124	ILMN_1716004		ILMN_1676296		ILMN_2395981	ILMN_2249677	ILMN_1667831
ILMN_1781374	ILMN_1800776	ILMN_1664502	ILMN_1672174	ILMN_1697220		ILMN_1676383		ILMN_2396991	ILMN_2247842	ILMN_1667885
ILMN_1784447	ILMN_1800776	ILMN_1664543	ILMN_1672331	ILMN_1697952		ILMN_1676413		ILMN_2398235	ILMN_2246328	ILMN_1667887
ILMN_1784661	ILMN_1800776	ILMN_1664543	ILMN_1672419	ILMN_1773063		ILMN_1676447		ILMN_2398939	ILMN_2245292	ILMN_1667928
ILMN_1785427	ILMN_1800951	ILMN_1664679	ILMN_1672419	ILMN_2405602		ILMN_1676449		ILMN_2400947	ILMN_2242068	ILMN_1667947
ILMN_1785427	ILMN_1800951	ILMN_1664859	ILMN_1672486	ILMN_2255877		ILMN_1676563		ILMN_2404049	ILMN_2240009	ILMN_1668031
ILMN_1785427	ILMN_1800951	ILMN_1664861	ILMN_1672538	ILMN_2319588		ILMN_1676897		ILMN_2408851	ILMN_2235851	ILMN_1668039
ILMN_1785699	ILMN_1800951	ILMN_1664872	ILMN_1672547	ILMN_1751020		ILMN_1677198		ILMN_2411723	ILMN_2235354	ILMN_1668072
ILMN_1785699	ILMN_1801105	ILMN_1664872	ILMN_1672604	ILMN_1767365		ILMN_1677308		ILMN_2413508	ILMN_2234343	ILMN_1668125
ILMN_1785699	ILMN_1802106	ILMN_1664926	ILMN_1672608	ILMN_1705397		ILMN_1677432		ILMN_2413808	ILMN_2230683	ILMN_1668134
ILMN_1785699	ILMN_1802106	ILMN_1665033	ILMN_1672608	ILMN_1736654		ILMN_1677511		ILMN_2414165	ILMN_2228162	ILMN_1668246
ILMN_1785732	ILMN_1806023	ILMN_1665257	ILMN_1672608	ILMN_1738757		ILMN_1677567		ILMN_2415722	ILMN_2227011	ILMN_1668285
ILMN_1785732	ILMN_1806023	ILMN_1665455	ILMN_1672661	ILMN_1668514		ILMN_1677590		ILMN_2415786	ILMN_2226343	ILMN_1668446
ILMN_1787251	ILMN_1806023	ILMN_1665510	ILMN_1672728	ILMN_1669645		ILMN_1677603		ILMN_3222974	ILMN_2226271	ILMN_1668460
ILMN_1787251	ILMN_1806249	ILMN_1665792	ILMN_1672902	ILMN_2339028		ILMN_1677607		ILMN_3235928	ILMN_2225318	ILMN_1668507
ILMN_1788107	ILMN_1806249	ILMN_1665832	ILMN_1673113	ILMN_3308683		ILMN_1677636		ILMN_3236289	ILMN_2222008	ILMN_1668510
ILMN_1788107	ILMN_1806249	ILMN_1665865	ILMN_1673788	ILMN_3308931		ILMN_1677652		ILMN_3236637	ILMN_2219712	ILMN_1668559
ILMN_1788203	ILMN_1806249	ILMN_1666022	ILMN_1673883	ILMN_1656057		ILMN_1677765		ILMN_3238078	ILMN_2219681	ILMN_1668586
ILMN_1788203	ILMN_1807298	ILMN_1666090	ILMN_1673883	ILMN_1657823		ILMN_1677845		ILMN_3238803	ILMN_2219437	ILMN_1668605
ILMN_1788377	ILMN_1807298	ILMN_1666140	ILMN_1673883	ILMN_1675858		ILMN_1677851		ILMN_3239108	ILMN_2215043	ILMN_1668778
ILMN_1788377	ILMN_1807298	ILMN_1666140	ILMN_1673883	ILMN_1734276		ILMN_1678191		ILMN_3245365	ILMN_2215040	ILMN_1668850
ILMN_1788377	ILMN_1808226	ILMN_1666203	ILMN_1673883	ILMN_2309156		ILMN_1678233		ILMN_3246292	ILMN_2212780	ILMN_1668863
ILMN_1788764	ILMN_1808226	ILMN_1666203	ILMN_1673883	ILMN_1661129		ILMN_1678391		ILMN_3246560	ILMN_2211546	ILMN_1668924
ILMN_1789596	ILMN_1811718	ILMN_1666203	ILMN_1673883	ILMN_1680507		ILMN_1678454		ILMN_3246724	ILMN_2211085	ILMN_1669032
ILMN_1789596	ILMN_1811718	ILMN_1666852	ILMN_1673883	ILMN_2291152		ILMN_1678501		ILMN_3247853	ILMN_2204215	ILMN_1669323
ILMN_1789846	ILMN_1811718	ILMN_1666875	ILMN_1673883	ILMN_2401344		ILMN_1678517		ILMN_3250023	ILMN_2202423	ILMN_1669362
ILMN_1790577	ILMN_1813650	ILMN_1667120	ILMN_1673883	ILMN_1803180		ILMN_1678643		ILMN_3250902	ILMN_2200917	ILMN_1669365
ILMN_1792072	ILMN_1813650	ILMN_1667120	ILMN_1673883	ILMN_1753805		ILMN_1678812		ILMN_3279757	ILMN_2198912	ILMN_1669376
ILMN_1792978	ILMN_1813650	ILMN_1667147	ILMN_1673883	ILMN_2331525		ILMN_1678816		ILMN_3299520	ILMN_2194678	ILMN_1669380
ILMN_1792978	ILMN_1814221	ILMN_1667195	ILMN_1673917	ILMN_1758474		ILMN_1678833		ILMN_3308335	ILMN_2192683	ILMN_1669450
ILMN_1793832	ILMN_1814241	ILMN_1667408	ILMN_1674034	ILMN_1664122		ILMN_1678841		ILMN_3310351	ILMN_2190598	ILMN_1669479
ILMN_1794056	ILMN_1815745	ILMN_1667417	ILMN_1674458	ILMN_1716578		ILMN_1678842		ILMN_1651692	ILMN_2189027	ILMN_1669617
ILMN_1794056	ILMN_1815745	ILMN_1667417	ILMN_1674551	ILMN_1738675		ILMN_1679049		ILMN_1652650	ILMN_2187206	ILMN_1669620
ILMN_1794239	ILMN_1815745	ILMN_1667476	ILMN_1674633	ILMN_1676868		ILMN_1679092		ILMN_1653395	ILMN_2186319	ILMN_1669631
ILMN_1794807	ILMN_1815745	ILMN_1667594	ILMN_1674633	ILMN_1737364		ILMN_1679262		ILMN_1653652	ILMN_2183409	ILMN_1669709
ILMN_1794959	ILMN_2052135	ILMN_1667711	ILMN_1674719	ILMN_1793269		ILMN_1679267		ILMN_1655077	ILMN_2180885	ILMN_1669773
ILMN_1795778	ILMN_2052135	ILMN_1667756	ILMN_1674774	ILMN_1796136		ILMN_1679277		ILMN_1656011	ILMN_2176502	ILMN_1669781
ILMN_1797030	ILMN_2055523	ILMN_1667771	ILMN_1674774	ILMN_2243912		ILMN_1679460		ILMN_1658399	ILMN_2175912	ILMN_1669876
ILMN_1798210	ILMN_2063586	ILMN_1667771	ILMN_1674955	ILMN_2255579		ILMN_1679995		ILMN_1658853	ILMN_2171789	ILMN_1670019
ILMN_1798543	ILMN_2063586	ILMN_1668194	ILMN_1675053	ILMN_1761990		ILMN_1680339		ILMN_1659913	ILMN_2171289	ILMN_1670101
ILMN_1798543	ILMN_2063586	ILMN_1668353	ILMN_1675085	ILMN_1708537		ILMN_1680360		ILMN_1660498	ILMN_2171289	ILMN_1670111
ILMN_1798543	ILMN_2071641	ILMN_1668453	ILMN_1675186	ILMN_1726913		ILMN_1680364		ILMN_1661971	ILMN_2167223	ILMN_1670117
ILMN_1798706	ILMN_2071641	ILMN_1668617	ILMN_1675365	ILMN_2316844		ILMN_1680899		ILMN_1662843	ILMN_2166275	ILMN_1670188
ILMN_1799098	ILMN_2086143	ILMN_1668617	ILMN_1675387	ILMN_1656011		ILMN_1680928		ILMN_1662932	ILMN_2163723	ILMN_1670193
ILMN_1800038	ILMN_2089875	ILMN_1668617	ILMN_1675401	ILMN_1668559		ILMN_1681118		ILMN_1663131	ILMN_2160210	ILMN_1670305
ILMN_1801068	ILMN_2128795	ILMN_1668617	ILMN_1675427	ILMN_1733538		ILMN_1681301		ILMN_1663916	ILMN_2160209	ILMN_1670308
ILMN_1803811	ILMN_2128795	ILMN_1668617	ILMN_1675428	ILMN_1811890		ILMN_1681515		ILMN_1664170	ILMN_2159453	ILMN_1670379
ILMN_1803882	ILMN_2128795	ILMN_1668617	ILMN_1675428	ILMN_1808226		ILMN_1681651		ILMN_1664910	ILMN_2153495	ILMN_1670383
ILMN_1803882	ILMN_2130525	ILMN_1669046	ILMN_1675507	ILMN_1737847		ILMN_1681657		ILMN_1665761	ILMN_2152257	ILMN_1670490
ILMN_1803882	ILMN_2151676	ILMN_1669066	ILMN_1675542	ILMN_1691119		ILMN_1681798		ILMN_1667449	ILMN_2152178	ILMN_1670535
ILMN_1803882	ILMN_2153332	ILMN_1669103	ILMN_1675646	ILMN_1665877		ILMN_1681949		ILMN_1667885	ILMN_2149292	ILMN_1670545
ILMN_1806403	ILMN_2153332	ILMN_1669174	ILMN_1675646	ILMN_2112524		ILMN_1681983		ILMN_1668417	ILMN_2148527	ILMN_1670561
ILMN_1807689	ILMN_2153332	ILMN_1669335	ILMN_1675674	ILMN_3238662		ILMN_1681984		ILMN_1669005	ILMN_2148527	ILMN_1670692
ILMN_1807969	ILMN_2153332	ILMN_1669363	ILMN_1675844	ILMN_1794726		ILMN_1682015			ILMN_2147078	ILMN_1670779
ILMN_1807969	ILMN_2153373	ILMN_1669380	ILMN_1675982	ILMN_1674891		ILMN_1682100			ILMN_2136446	ILMN_1670833
ILMN_1809101	ILMN_2153373	ILMN_1669523	ILMN_1676005	ILMN_1731203		ILMN_1682139			ILMN_2135756	ILMN_1670899
ILMN_1810093	ILMN_2169439	ILMN_1669617	ILMN_1676265	ILMN_1749722		ILMN_1682197			ILMN_2133784	ILMN_1670926
ILMN_1810093	ILMN_2194009	ILMN_1669617	ILMN_1676265	ILMN_2289093		ILMN_1682298			ILMN_2132458	ILMN_1671091
ILMN_1810604	ILMN_2194009	ILMN_1669781	ILMN_1676265	ILMN_1684306		ILMN_1682328			ILMN_2130514	ILMN_1671118
ILMN_1810738	ILMN_2194009	ILMN_1669813	ILMN_1676305	ILMN_1688780		ILMN_1682547			ILMN_2130078	ILMN_1671118
ILMN_1811470	ILMN_2194009	ILMN_1669881	ILMN_1676358	ILMN_1703531		ILMN_1682778			ILMN_2129650	ILMN_1671149
ILMN_1812526	ILMN_2215119	ILMN_1669921	ILMN_1676385	ILMN_1794672		ILMN_1682818			ILMN_2129649	ILMN_1671209
ILMN_1812526	ILMN_2215119	ILMN_1669940	ILMN_1676737	ILMN_1767666		ILMN_1682928			ILMN_2128795	ILMN_1671235
ILMN_1814797	ILMN_2215119	ILMN_1669940	ILMN_1677138	ILMN_1801302		ILMN_1682937			ILMN_2127416	ILMN_1671237
ILMN_1815308	ILMN_2215119	ILMN_1669940	ILMN_1677138	ILMN_1700328		ILMN_1682987			ILMN_2122511	ILMN_1671295
ILMN_1815745	ILMN_2215119	ILMN_1670008	ILMN_1677162	ILMN_2412822		ILMN_1682989			ILMN_2122374	ILMN_1671473
ILMN_1815745	ILMN_2215119	ILMN_1670147	ILMN_1677305	ILMN_1767470		ILMN_1682996			ILMN_2122103	ILMN_1671478
ILMN_1815745	ILMN_2232478	ILMN_1670490	ILMN_1677305	ILMN_1730794		ILMN_1683016			ILMN_2121408	ILMN_1671482
ILMN_1819783	ILMN_2232478	ILMN_1670490	ILMN_1677305	ILMN_1795118		ILMN_1683162			ILMN_2117613	ILMN_1671486
ILMN_1819783	ILMN_2276688	ILMN_1670695	ILMN_1677305	ILMN_1717639		ILMN_1683194			ILMN_2115135	ILMN_1671633
ILMN_1819783	ILMN_2276688	ILMN_1670715	ILMN_1677404	ILMN_3235647		ILMN_1683212			ILMN_2114747	ILMN_1671703
ILMN_1859843	ILMN_2276688	ILMN_1670719	ILMN_1677440	ILMN_1710598		ILMN_1683479			ILMN_2114720	ILMN_1671710
ILMN_1900471	ILMN_2285112	ILMN_1670719	ILMN_1677446	ILMN_1736834		ILMN_1683687			ILMN_2111932	ILMN_1671728
ILMN_2041190	ILMN_2285112	ILMN_1670746	ILMN_1677511	ILMN_2098119		ILMN_1683687			ILMN_2111187	ILMN_1671777
ILMN_2046470	ILMN_2285112	ILMN_1670807	ILMN_1677590	ILMN_1730639		ILMN_1683747			ILMN_2107482	ILMN_1671809
ILMN_2046470	ILMN_2291455	ILMN_1671118	ILMN_1677765	ILMN_1672930		ILMN_1683799			ILMN_2107068	ILMN_1671844
ILMN_2052135	ILMN_2294274	ILMN_1671260	ILMN_1677765	ILMN_1739751		ILMN_1684086			ILMN_2105643	ILMN_1671891
ILMN_2052135	ILMN_2294274	ILMN_1671260	ILMN_1678004	ILMN_1741592		ILMN_1684336			ILMN_2103362	ILMN_1671898
ILMN_2054297	ILMN_2295290	ILMN_1671260	ILMN_1678075	ILMN_2377199		ILMN_1684401			ILMN_2102257	ILMN_1671928
ILMN_2054297	ILMN_2295290	ILMN_1671402	ILMN_1678236	ILMN_1739885		ILMN_1684434			ILMN_2098126	ILMN_1672022
ILMN_2055330	ILMN_2295290	ILMN_1671777	ILMN_1678244	ILMN_1808152		ILMN_1684468			ILMN_2097185	ILMN_1672122
ILMN_2059844	ILMN_2295290	ILMN_1671800	ILMN_1678464	ILMN_2356111		ILMN_1684554			ILMN_2097164	ILMN_1672229
ILMN_2062701	ILMN_2295290	ILMN_1671898	ILMN_1678501	ILMN_2203891		ILMN_1684576			ILMN_2093188	ILMN_1672350
ILMN_2073184	ILMN_2295290	ILMN_1672161	ILMN_1678501	ILMN_2203896		ILMN_1684585			ILMN_2091310	ILMN_1672417
ILMN_2073289	ILMN_2314208	ILMN_1672174	ILMN_1678684	ILMN_1741954		ILMN_1684614			ILMN_2091100	ILMN_1672536
ILMN_2075189	ILMN_2314208	ILMN_1672174	ILMN_1678922	ILMN_1667609		ILMN_1684693			ILMN_2090802	ILMN_1672553
ILMN_2079786	ILMN_2316844	ILMN_1672307	ILMN_1678942	ILMN_1713369		ILMN_1684919			ILMN_2087646	ILMN_1672611
ILMN_2086077	ILMN_2316844	ILMN_1672479	ILMN_1679051	ILMN_1794399		ILMN_1684959			ILMN_2085862	ILMN_1672720
ILMN_2094396	ILMN_2316844	ILMN_1672484	ILMN_1679209	ILMN_2107184		ILMN_1685045			ILMN_2083946	ILMN_1672867
ILMN_2095610	ILMN_2321931	ILMN_1672504	ILMN_1679232	ILMN_1699100		ILMN_1685057			ILMN_2081673	ILMN_1672899
ILMN_2098119	ILMN_2321931	ILMN_1672553	ILMN_1679262	ILMN_1759818		ILMN_1685194			ILMN_2075892	ILMN_1673030
ILMN_2115125	ILMN_2321931	ILMN_1672559	ILMN_1679371	ILMN_2060115		ILMN_1685396			ILMN_2075829	ILMN_1673152
ILMN_2117171	ILMN_2321931	ILMN_1672589	ILMN_1679382	ILMN_1742824		ILMN_1685433			ILMN_2074748	ILMN_1673175
ILMN_2121408	ILMN_2328666	ILMN_1672828	ILMN_1679383	ILMN_1775926		ILMN_1685441			ILMN_2074258	ILMN_1673360
ILMN_2121408	ILMN_2337974	ILMN_1672828	ILMN_1679460	ILMN_1714170		ILMN_1685445			ILMN_2073289	ILMN_1673491
ILMN_2123217	ILMN_2337974	ILMN_1672834	ILMN_1679476	ILMN_1685898		ILMN_1685608			ILMN_2072357	ILMN_1673503
ILMN_2123217	ILMN_2342579	ILMN_1672834	ILMN_1679501	ILMN_1729987		ILMN_1685641			ILMN_2072178	ILMN_1673521
ILMN_2132458	ILMN_2342579	ILMN_1672834	ILMN_1679501	ILMN_1778253		ILMN_1685917			ILMN_2071826	ILMN_1673566
ILMN_2145670	ILMN_2343278	ILMN_1672867	ILMN_1679640	ILMN_1711608		ILMN_1686227			ILMN_2071641	ILMN_1673605
ILMN_2166534	ILMN_2343278	ILMN_1672876	ILMN_1679725	ILMN_1880062		ILMN_1686523			ILMN_2068874	ILMN_1673609
ILMN_2166534	ILMN_2347592	ILMN_1672876	ILMN_1679837	ILMN_1672834		ILMN_1686555			ILMN_2064725	ILMN_1673620
ILMN_2166534	ILMN_2351795	ILMN_1672935	ILMN_1679867	ILMN_1710682		ILMN_1686948			ILMN_2063168	ILMN_1673639
ILMN_2168217	ILMN_2351795	ILMN_1672935	ILMN_1680154	ILMN_1803745		ILMN_1686951			ILMN_2060115	ILMN_1673640
ILMN_2184612	ILMN_2351795	ILMN_1672935	ILMN_1680196	ILMN_2383455		ILMN_1686952			ILMN_2059744	ILMN_1673705
ILMN_2186319	ILMN_2351795	ILMN_1672935	ILMN_1680196	ILMN_1693270		ILMN_1686981			ILMN_2059689	ILMN_1673708
ILMN_2186319	ILMN_2364384	ILMN_1673099	ILMN_1680320	ILMN_1740572		ILMN_1686989			ILMN_2059452	ILMN_1673716
ILMN_2186983	ILMN_2364864	ILMN_1673461	ILMN_1680579	ILMN_1666969		ILMN_1687018			ILMN_2056815	ILMN_1673769
ILMN_2190624	ILMN_2367883	ILMN_1673643	ILMN_1680617	ILMN_1690139		ILMN_1687035			ILMN_2053538	ILMN_1673880
ILMN_2201668	ILMN_2369018	ILMN_1673744	ILMN_1680624	ILMN_1806999		ILMN_1687168			ILMN_2053536	ILMN_1673953
ILMN_2203891	ILMN_2375830	ILMN_1673752	ILMN_1680714	ILMN_2129668		ILMN_1687301			ILMN_2052717	ILMN_1674031
ILMN_2203896	ILMN_2375830	ILMN_1673798	ILMN_1680874	ILMN_1784287		ILMN_1687387			ILMN_2052373	ILMN_1674151
ILMN_2212878	ILMN_2375830	ILMN_1673815	ILMN_1681203	ILMN_1681675		ILMN_1687391			ILMN_2052208	ILMN_1674153
ILMN_2214355	ILMN_2382687	ILMN_1673870	ILMN_1681583	ILMN_1740627		ILMN_1687392			ILMN_2051373	ILMN_1674236
ILMN_2214355	ILMN_2382687	ILMN_1674031	ILMN_1681598	ILMN_2358560		ILMN_1687501			ILMN_1910180	ILMN_1674334
ILMN_2228749	ILMN_2382687	ILMN_1674050	ILMN_1681598	ILMN_1664583		ILMN_1687510			ILMN_1905548	ILMN_1674344
ILMN_2243036	ILMN_2399686	ILMN_1674050	ILMN_1681646	ILMN_1721876		ILMN_1687533			ILMN_1903822	ILMN_1674376
ILMN_2243036	ILMN_2399686	ILMN_1674181	ILMN_1681760	ILMN_1749078		ILMN_1687757			ILMN_1900270	ILMN_1674380
ILMN_2250344	ILMN_2401779	ILMN_1674282	ILMN_1681811	ILMN_1765578		ILMN_1687757			ILMN_1891476	ILMN_1674390
ILMN_2250923	ILMN_2403446	ILMN_1674440	ILMN_1681998	ILMN_3239662		ILMN_1687823			ILMN_1872457	ILMN_1674460
ILMN_2250923	ILMN_2403446	ILMN_1674440	ILMN_1682085	ILMN_1792508		ILMN_1687848			ILMN_1872456	ILMN_1674579
ILMN_2250923	ILMN_2403446	ILMN_1674580	ILMN_1682085	ILMN_1667657		ILMN_1688188			ILMN_1869034	ILMN_1674620
ILMN_2250923	ILMN_2403446	ILMN_1674590	ILMN_1682264	ILMN_2128358		ILMN_1688231			ILMN_1866887	ILMN_1674646
ILMN_2250923	ILMN_2403446	ILMN_1674590	ILMN_1682626	ILMN_1692177		ILMN_1688234			ILMN_1848916	ILMN_1674719
ILMN_2256687	ILMN_2403446	ILMN_1674590	ILMN_1682675	ILMN_1711091		ILMN_1688242			ILMN_1843585	ILMN_1674785
ILMN_2256687	ILMN_2407824	ILMN_1674640	ILMN_1682675	ILMN_1787567		ILMN_1688614			ILMN_1837428	ILMN_1674793
ILMN_2259308	ILMN_2407824	ILMN_1674670	ILMN_1682738	ILMN_2412380		ILMN_1688630			ILMN_1836217	ILMN_1674827
ILMN_2261076	ILMN_2411897	ILMN_1674795	ILMN_1682783	ILMN_1718621		ILMN_1688631			ILMN_1824136	ILMN_1674855
ILMN_2261076	ILMN_2415786	ILMN_1674891	ILMN_1682818	ILMN_1760449		ILMN_1688670			ILMN_1820226	ILMN_1674908
ILMN_2267535	ILMN_2415786	ILMN_1674985	ILMN_1682938	ILMN_2389970		ILMN_1688831			ILMN_1815937	ILMN_1674934
ILMN_2267535	ILMN_3238466	ILMN_1675018	ILMN_1683044	ILMN_1755487		ILMN_1688838			ILMN_1815890	ILMN_1674949
ILMN_2280135		ILMN_1675086	ILMN_1683127	ILMN_1769290		ILMN_1688953			ILMN_1815719	ILMN_1674975
ILMN_2287958		ILMN_1675097	ILMN_1683162	ILMN_1737073		ILMN_1689002			ILMN_1815500	ILMN_1674984
ILMN_2287958		ILMN_1675100	ILMN_1683658	ILMN_1806415		ILMN_1689037			ILMN_1815169	ILMN_1675053
ILMN_2290118		ILMN_1675100	ILMN_1683658	ILMN_2372795		ILMN_1689088			ILMN_1814787	ILMN_1675062
ILMN_2294784		ILMN_1675100	ILMN_1683859	ILMN_1744817		ILMN_1689111			ILMN_1814557	ILMN_1675086
ILMN_2297511		ILMN_1675165	ILMN_1683859	ILMN_1700024		ILMN_1689288			ILMN_1814296	ILMN_1675092
ILMN_2298159		ILMN_1675191	ILMN_1683888	ILMN_1700690		ILMN_1689431			ILMN_1814221	ILMN_1675188
ILMN_2309156		ILMN_1675204	ILMN_1683969	ILMN_1683939		ILMN_1689651			ILMN_1813746	ILMN_1675210
ILMN_2309156		ILMN_1675219	ILMN_1683969	ILMN_1811133		ILMN_1690121			ILMN_1813703	ILMN_1675268
ILMN_2309156		ILMN_1675219	ILMN_1684038	ILMN_1739946		ILMN_1690131			ILMN_1813658	ILMN_1675325
ILMN_2314169		ILMN_1675345	ILMN_1684316	ILMN_1786139		ILMN_1690170			ILMN_1813528	ILMN_1675331
ILMN_2314169		ILMN_1675386	ILMN_1684321	ILMN_1761086		ILMN_1690179			ILMN_1813386	ILMN_1675343
ILMN_2314169		ILMN_1675386	ILMN_1684771	ILMN_2386967		ILMN_1690276			ILMN_1813206	ILMN_1675454
ILMN_2314169		ILMN_1675448	ILMN_1684834	ILMN_1653578		ILMN_1690320			ILMN_1812915	ILMN_1675584
ILMN_2324002		ILMN_1675507	ILMN_1685022	ILMN_1695395		ILMN_1690523			ILMN_1812278	ILMN_1675656
ILMN_2324002		ILMN_1675507	ILMN_1685044	ILMN_1766090		ILMN_1690530			ILMN_1811729	ILMN_1675756
ILMN_2328094		ILMN_1675507	ILMN_1685312	ILMN_1784554		ILMN_1690754			ILMN_1811597	ILMN_1675794
ILMN_2328575		ILMN_1675519	ILMN_1685313	ILMN_1830462		ILMN_1690945			ILMN_1811470	ILMN_1675797
ILMN_2342554		ILMN_1675519	ILMN_1685313	ILMN_1795338		ILMN_1691127			ILMN_1811303	ILMN_1675927
ILMN_2344298		ILMN_1675584	ILMN_1685339	ILMN_1791147		ILMN_1691341			ILMN_1811006	ILMN_1675979
ILMN_2347424		ILMN_1675671	ILMN_1685433	ILMN_1665293		ILMN_1691355			ILMN_1810962	ILMN_1676003
ILMN_2349982		ILMN_1675671	ILMN_1685445	ILMN_1689456		ILMN_1691409			ILMN_1810881	ILMN_1676067
ILMN_2349982		ILMN_1675858	ILMN_1685551	ILMN_1845086		ILMN_1691508			ILMN_1810875	ILMN_1676088
ILMN_2352921		ILMN_1675858	ILMN_1685551	ILMN_1878029		ILMN_1691575			ILMN_1810652	ILMN_1676099
ILMN_2352926		ILMN_1675858	ILMN_1685679	ILMN_3201060		ILMN_1691911			ILMN_1810120	ILMN_1676213
ILMN_2359345		ILMN_1676254	ILMN_1685845	ILMN_3278245		ILMN_1692056			ILMN_1810093	ILMN_1676215
ILMN_2359345		ILMN_1676256	ILMN_1685917	ILMN_3309324		ILMN_1692080			ILMN_1809895	ILMN_1676247
ILMN_2366463		ILMN_1676256	ILMN_1686116	ILMN_1654141		ILMN_1692294			ILMN_1809894	ILMN_1676256
ILMN_2366463		ILMN_1676256	ILMN_1686116	ILMN_2133936		ILMN_1692535			ILMN_1809543	ILMN_1676265
ILMN_2366463		ILMN_1676256	ILMN_1686152	ILMN_2150258		ILMN_1692638			ILMN_1809400	ILMN_1676289
ILMN_2374340		ILMN_1676256	ILMN_1686380	ILMN_1771627		ILMN_1692698			ILMN_1809035	ILMN_1676307
ILMN_2375879		ILMN_1676256	ILMN_1686805			ILMN_1692973			ILMN_1808789	ILMN_1676383
ILMN_2375879		ILMN_1676256	ILMN_1686957			ILMN_1693009			ILMN_1808783	ILMN_1676384
ILMN_2375879		ILMN_1676256	ILMN_1686957			ILMN_1693152			ILMN_1808395	ILMN_1676447
ILMN_2375879		ILMN_1676256	ILMN_1686987			ILMN_1693334			ILMN_1808391	ILMN_1676449
ILMN_2376723		ILMN_1676256	ILMN_1687168			ILMN_1693338			ILMN_1808383	ILMN_1676595
ILMN_2376723		ILMN_1676256	ILMN_1687301			ILMN_1693345			ILMN_1808354	ILMN_1676795
ILMN_2379626		ILMN_1676256	ILMN_1687301			ILMN_1693427			ILMN_1808157	ILMN_1676897
ILMN_2379626		ILMN_1676336	ILMN_1687362			ILMN_1693431			ILMN_1807981	ILMN_1676998
ILMN_2381697		ILMN_1676408	ILMN_1687440			ILMN_1693598			ILMN_1807970	ILMN_1677018
ILMN_2383807		ILMN_1676520	ILMN_1687519			ILMN_1693620			ILMN_1807554	ILMN_1677092
ILMN_2384857		ILMN_1676563	ILMN_1687519			ILMN_1693749			ILMN_1807529	ILMN_1677200
ILMN_2386444		ILMN_1676616	ILMN_1687538			ILMN_1693771			ILMN_1807212	ILMN_1677308
ILMN_2386444		ILMN_1676703	ILMN_1687857			ILMN_1693838			ILMN_1807169	ILMN_1677347
ILMN_2388585		ILMN_1676822	ILMN_1687857			ILMN_1693985			ILMN_1806907	ILMN_1677384
ILMN_2395506		ILMN_1676895	ILMN_1687863			ILMN_1694011			ILMN_1806710	ILMN_1677429
ILMN_2395506		ILMN_1677384	ILMN_1687865			ILMN_1694070			ILMN_1806607	ILMN_1677432
ILMN_2396875		ILMN_1677827	ILMN_1687947			ILMN_1694269			ILMN_1806405	ILMN_1677567
ILMN_2397521		ILMN_1677827	ILMN_1688000			ILMN_1694426			ILMN_1806150	ILMN_1677603
ILMN_2397521		ILMN_1677910	ILMN_1688033			ILMN_1694485			ILMN_1805916	ILMN_1677652
ILMN_2397521		ILMN_1677910	ILMN_1688094			ILMN_1694898			ILMN_1805853	ILMN_1677680
ILMN_2397521		ILMN_1677953	ILMN_1688158			ILMN_1695005			ILMN_1805742	ILMN_1677719
ILMN_2397521		ILMN_1677959	ILMN_1688606			ILMN_1695041			ILMN_1805725	ILMN_1677827
ILMN_2400407		ILMN_1678051	ILMN_1688606			ILMN_1695093			ILMN_1805693	ILMN_1677851
ILMN_2404903		ILMN_1678170	ILMN_1689037			ILMN_1695107			ILMN_1805466	ILMN_1677951
ILMN_2407308		ILMN_1678353	ILMN_1690101			ILMN_1695355			ILMN_1805395	ILMN_1678145
ILMN_2407308		ILMN_1678353	ILMN_1690125			ILMN_1695506			ILMN_1805192	ILMN_1678170
ILMN_2407879		ILMN_1678422	ILMN_1690314			ILMN_1695687			ILMN_1805175	ILMN_1678191
ILMN_2408543		ILMN_1678437	ILMN_1690321			ILMN_1695697			ILMN_1805063	ILMN_1678215
ILMN_2413158		ILMN_1678437	ILMN_1690321			ILMN_1695754			ILMN_1805027	ILMN_1678233
ILMN_2413816		ILMN_1678448	ILMN_1690321			ILMN_1695807			ILMN_1805007	ILMN_1678323
ILMN_2414165		ILMN_1678692	ILMN_1690321			ILMN_1695880			ILMN_1804870	ILMN_1678448
ILMN_2414568		ILMN_1678812	ILMN_1690321			ILMN_1695900			ILMN_1804461	ILMN_1678501
ILMN_3187362		ILMN_1678904	ILMN_1690325			ILMN_1696004			ILMN_1804175	ILMN_1678535
ILMN_3187362		ILMN_1679217	ILMN_1690476			ILMN_1696029			ILMN_1804007	ILMN_1678775
ILMN_3204975		ILMN_1679262	ILMN_1690690			ILMN_1696187			ILMN_1803850	ILMN_1678781
ILMN_3206352		ILMN_1679262	ILMN_1690708			ILMN_1696360			ILMN_1803728	ILMN_1678816
ILMN_3206352		ILMN_1679267	ILMN_1690708			ILMN_1696391			ILMN_1803712	ILMN_1678842
ILMN_3209098		ILMN_1679267	ILMN_1690844			ILMN_1696450			ILMN_1803560	ILMN_1678928
ILMN_3209098		ILMN_1679267	ILMN_1690844			ILMN_1696480			ILMN_1803507	ILMN_1678968
ILMN_3235379		ILMN_1679322	ILMN_1690963			ILMN_1696497			ILMN_1803408	ILMN_1679049
ILMN_3235514		ILMN_1679646	ILMN_1691097			ILMN_1696521			ILMN_1803303	ILMN_1679215
ILMN_3235647		ILMN_1679782	ILMN_1691106			ILMN_1696546			ILMN_1803220	ILMN_1679217
ILMN_3235647		ILMN_1679782	ILMN_1691181			ILMN_1696622			ILMN_1803211	ILMN_1679262
ILMN_3236808		ILMN_1679797	ILMN_1691376			ILMN_1696657			ILMN_1802963	ILMN_1679295
ILMN_3237329		ILMN_1679838	ILMN_1691458			ILMN_1696659			ILMN_1802646	ILMN_1679299
ILMN_3237329		ILMN_1679912	ILMN_1691499			ILMN_1696682			ILMN_1802615	ILMN_1679318
ILMN_3237329		ILMN_1679941	ILMN_1691849			ILMN_1696699			ILMN_1802456	ILMN_1679391
ILMN_3238369		ILMN_1679971	ILMN_1691864			ILMN_1696704			ILMN_1802246	ILMN_1679694
ILMN_3238950		ILMN_1680132	ILMN_1691884			ILMN_1696974			ILMN_1802190	ILMN_1679816
ILMN_3241554		ILMN_1680132	ILMN_1691892			ILMN_1697054			ILMN_1802105	ILMN_1679901
ILMN_3241919		ILMN_1680364	ILMN_1691959			ILMN_1697220			ILMN_1802027	ILMN_1679949
ILMN_3241919		ILMN_1680364	ILMN_1692041			ILMN_1697554			ILMN_1801943	ILMN_1679984
ILMN_3242004		ILMN_1680364	ILMN_1692121			ILMN_1697557			ILMN_1801769	ILMN_1680003
ILMN_3242586		ILMN_1680434	ILMN_1692335			ILMN_1697594			ILMN_1801098	ILMN_1680320
ILMN_3242586		ILMN_1680659	ILMN_1692864			ILMN_1697804			ILMN_1801040	ILMN_1680399
ILMN_3243709		ILMN_1680689	ILMN_1692864			ILMN_1697957			ILMN_1800739	ILMN_1680579
ILMN_3251346		ILMN_1680805	ILMN_1692864			ILMN_1698140			ILMN_1800654	ILMN_1680617
ILMN_3251346		ILMN_1680856	ILMN_1692938			ILMN_1698144			ILMN_1800142	ILMN_1680624
ILMN_3251699		ILMN_1680928	ILMN_1693039			ILMN_1698432			ILMN_1800082	ILMN_1680652
ILMN_3251699		ILMN_1680928	ILMN_1693060			ILMN_1698649			ILMN_1799996	ILMN_1680726
ILMN_3251699		ILMN_1680996	ILMN_1693145			ILMN_1698732			ILMN_1799871	ILMN_1680856
ILMN_3251699		ILMN_1680996	ILMN_1693311			ILMN_1698832			ILMN_1799836	ILMN_1680928
ILMN_3281480		ILMN_1680996	ILMN_1693341			ILMN_1698897			ILMN_1799224	ILMN_1680948
ILMN_3307767		ILMN_1681081	ILMN_1693341			ILMN_1699100			ILMN_1799150	ILMN_1681223
ILMN_3308000		ILMN_1681086	ILMN_1693341			ILMN_1699314			ILMN_1799120	ILMN_1681248
ILMN_3308030		ILMN_1681086	ILMN_1693367			ILMN_1699552			ILMN_1798679	ILMN_1681520
ILMN_3308275		ILMN_1681103	ILMN_1693530			ILMN_1699576			ILMN_1798654	ILMN_1681754
ILMN_3308375		ILMN_1681135	ILMN_1693560			ILMN_1699585			ILMN_1798582	ILMN_1681881
ILMN_3308597		ILMN_1681168	ILMN_1693665			ILMN_1699665			ILMN_1798298	ILMN_1681886
ILMN_3308597		ILMN_1681520	ILMN_1693758			ILMN_1699703			ILMN_1798256	ILMN_1681949
ILMN_3308597		ILMN_1681520	ILMN_1693771			ILMN_1699814			ILMN_1798233	ILMN_1682096
ILMN_3308753		ILMN_1681641	ILMN_1694357			ILMN_1699836			ILMN_1798064	ILMN_1682099
ILMN_3309036		ILMN_1681646	ILMN_1694357			ILMN_1699852			ILMN_1797975	ILMN_1682100
ILMN_3309279		ILMN_1681846	ILMN_1694385			ILMN_1700024			ILMN_1797307	ILMN_1682176
ILMN_3309334		ILMN_1681846	ILMN_1694530			ILMN_1700042			ILMN_1797184	ILMN_1682208
ILMN_3309404		ILMN_1682139	ILMN_1694548			ILMN_1700081			ILMN_1796925	ILMN_1682225
ILMN_3309404		ILMN_1682831	ILMN_1694603			ILMN_1700268			ILMN_1796663	ILMN_1682226
ILMN_3309428		ILMN_1682957	ILMN_1694603			ILMN_1700541			ILMN_1796574	ILMN_1682273
ILMN_3309689		ILMN_1682993	ILMN_1694776			ILMN_1700690			ILMN_1796461	ILMN_1682301
ILMN_3309689		ILMN_1683127	ILMN_1694798			ILMN_1700695			ILMN_1796335	ILMN_1682332
ILMN_3309754		ILMN_1683133	ILMN_1695290			ILMN_1700888			ILMN_1796316	ILMN_1682661
ILMN_3309754		ILMN_1683179	ILMN_1695290			ILMN_1700935			ILMN_1796141	ILMN_1682727
ILMN_3309804		ILMN_1683214	ILMN_1695334			ILMN_1700985			ILMN_1795937	ILMN_1682737
ILMN_3309804		ILMN_1683214	ILMN_1695475			ILMN_1700994			ILMN_1795298	ILMN_1682775
ILMN_3309854		ILMN_1683373	ILMN_1695509			ILMN_1701094			ILMN_1795190	ILMN_1682778
ILMN_3310050		ILMN_1683373	ILMN_1695633			ILMN_1701308			ILMN_1794501	ILMN_1682831
ILMN_3310156		ILMN_1683373	ILMN_1695633			ILMN_1701441			ILMN_1793988	ILMN_1682929
ILMN_3310416		ILMN_1683390	ILMN_1695998			ILMN_1701461			ILMN_1793309	ILMN_1682937
ILMN_3310416		ILMN_1683456	ILMN_1696021			ILMN_1701551			ILMN_1792927	ILMN_1683016
ILMN_3310451		ILMN_1683670	ILMN_1696120			ILMN_1701603			ILMN_1792400	ILMN_1683107
ILMN_3310885		ILMN_1683678	ILMN_1696391			ILMN_1701619			ILMN_1791905	ILMN_1683133
ILMN_3311085		ILMN_1683694	ILMN_1696391			ILMN_1701661			ILMN_1791580	ILMN_1683148
ILMN_3311105		ILMN_1683752	ILMN_1696391			ILMN_1701700			ILMN_1791580	ILMN_1683165
		ILMN_1683891	ILMN_1696513			ILMN_1701827			ILMN_1791580	ILMN_1683194
		ILMN_1683942	ILMN_1696513			ILMN_1701893			ILMN_1791580	ILMN_1683373
		ILMN_1684143	ILMN_1696704			ILMN_1702189			ILMN_1791533	ILMN_1683456
		ILMN_1684305	ILMN_1696845			ILMN_1702329			ILMN_1791409	ILMN_1683479
		ILMN_1684368	ILMN_1696946			ILMN_1702371			ILMN_1791366	ILMN_1683576
		ILMN_1684553	ILMN_1696946			ILMN_1702487			ILMN_1791099	ILMN_1683604
		ILMN_1684614	ILMN_1696946			ILMN_1702501			ILMN_1790029	ILMN_1683614
		ILMN_1684614	ILMN_1696975			ILMN_1702517			ILMN_1789913	ILMN_1683678
		ILMN_1684693	ILMN_1697168			ILMN_1702696			ILMN_1789645	ILMN_1683700
		ILMN_1684694	ILMN_1697228			ILMN_1702740			ILMN_1789575	ILMN_1683700
		ILMN_1684982	ILMN_1697418			ILMN_1702861			ILMN_1789387	ILMN_1683737
		ILMN_1684982	ILMN_1697440			ILMN_1702899			ILMN_1789130	ILMN_1683755
		ILMN_1684982	ILMN_1697444			ILMN_1703016			ILMN_1788931	ILMN_1683774
		ILMN_1685044	ILMN_1697448			ILMN_1703140			ILMN_1788793	ILMN_1683781
		ILMN_1685044	ILMN_1697493			ILMN_1703178			ILMN_1788738	ILMN_1683857
		ILMN_1685057	ILMN_1697546			ILMN_1703284			ILMN_1788553	ILMN_1683901
		ILMN_1685077	ILMN_1697597			ILMN_1703374			ILMN_1788239	ILMN_1683939
		ILMN_1685339	ILMN_1697597			ILMN_1703408			ILMN_1787919	ILMN_1684000
		ILMN_1685403	ILMN_1697597			ILMN_1703511			ILMN_1787815	ILMN_1684081
		ILMN_1685490	ILMN_1697639			ILMN_1703622			ILMN_1787813	ILMN_1684083
		ILMN_1685493	ILMN_1697642			ILMN_1703803			ILMN_1787718	ILMN_1684280
		ILMN_1685781	ILMN_1697642			ILMN_1704196			ILMN_1787618	ILMN_1684401
		ILMN_1685834	ILMN_1697652			ILMN_1704210			ILMN_1787190	ILMN_1684541
		ILMN_1686097	ILMN_1697702			ILMN_1704369			ILMN_1787180	ILMN_1684571
		ILMN_1686116	ILMN_1697702			ILMN_1704424			ILMN_1787127	ILMN_1684614
		ILMN_1686116	ILMN_1697702			ILMN_1704629			ILMN_1786197	ILMN_1684754
		ILMN_1686116	ILMN_1697817			ILMN_1704682			ILMN_1785900	ILMN_1684836
		ILMN_1686227	ILMN_1697922			ILMN_1704692			ILMN_1785699	ILMN_1684919
		ILMN_1686360	ILMN_1697922			ILMN_1704760			ILMN_1785527	ILMN_1684982
		ILMN_1686442	ILMN_1697952			ILMN_1705213			ILMN_1785413	ILMN_1684983
		ILMN_1686513	ILMN_1698001			ILMN_1705247			ILMN_1785404	ILMN_1684984
		ILMN_1686513	ILMN_1698015			ILMN_1705250			ILMN_1785389	ILMN_1685056
		ILMN_1686513	ILMN_1698067			ILMN_1705253			ILMN_1785297	ILMN_1685062
		ILMN_1686513	ILMN_1698189			ILMN_1705258			ILMN_1784860	ILMN_1685122
		ILMN_1686513	ILMN_1698209			ILMN_1705384			ILMN_1784799	ILMN_1685164
		ILMN_1686646	ILMN_1698323			ILMN_1705442			ILMN_1784467	ILMN_1685194
		ILMN_1686841	ILMN_1698334			ILMN_1705689			ILMN_1784427	ILMN_1685201
		ILMN_1686884	ILMN_1698334			ILMN_1705750			ILMN_1784300	ILMN_1685319
		ILMN_1686884	ILMN_1698334			ILMN_1706217			ILMN_1784217	ILMN_1685357
		ILMN_1686906	ILMN_1698395			ILMN_1706302			ILMN_1784178	ILMN_1685641
		ILMN_1686925	ILMN_1698445			ILMN_1706419			ILMN_1784110	ILMN_1685785
		ILMN_1686927	ILMN_1698463			ILMN_1706440			ILMN_1784040	ILMN_1685830
		ILMN_1687168	ILMN_1698533			ILMN_1706498			ILMN_1783881	ILMN_1685856
		ILMN_1687168	ILMN_1698732			ILMN_1706505			ILMN_1783840	ILMN_1686227
		ILMN_1687168	ILMN_1699100			ILMN_1706643			ILMN_1783707	ILMN_1686405
		ILMN_1687201	ILMN_1699265			ILMN_1706945			ILMN_1783610	ILMN_1686555
		ILMN_1687216	ILMN_1699265			ILMN_1706969			ILMN_1783185	ILMN_1686623
		ILMN_1687301	ILMN_1699476			ILMN_1706992			ILMN_1783131	ILMN_1686846
		ILMN_1687301	ILMN_1699574			ILMN_1707286			ILMN_1782748	ILMN_1686952
		ILMN_1687301	ILMN_1699574			ILMN_1707323			ILMN_1782661	ILMN_1687018
		ILMN_1687301	ILMN_1699695			ILMN_1707380			ILMN_1782596	ILMN_1687035
		ILMN_1687387	ILMN_1699711			ILMN_1707660			ILMN_1782412	ILMN_1687090
		ILMN_1687387	ILMN_1699767			ILMN_1708107			ILMN_1782389	ILMN_1687199
		ILMN_1687387	ILMN_1699987			ILMN_1708167			ILMN_1782275	ILMN_1687301
		ILMN_1687392	ILMN_1700026			ILMN_1708340			ILMN_1782181	ILMN_1687387
		ILMN_1687431	ILMN_1700192			ILMN_1708363			ILMN_1781951	ILMN_1687392
		ILMN_1687440	ILMN_1700378			ILMN_1708516			ILMN_1781560	ILMN_1687409
		ILMN_1687440	ILMN_1701403			ILMN_1708608			ILMN_1781536	ILMN_1687481
		ILMN_1687721	ILMN_1701614			ILMN_1708615			ILMN_1781374	ILMN_1687612
		ILMN_1687757	ILMN_1701644			ILMN_1708778			ILMN_1780898	ILMN_1687823
		ILMN_1687757	ILMN_1701644			ILMN_1708934			ILMN_1780827	ILMN_1687848
		ILMN_1687757	ILMN_1701958			ILMN_1709162			ILMN_1780108	ILMN_1687913
		ILMN_1687757	ILMN_1701958			ILMN_1709265			ILMN_1779854	ILMN_1687967
		ILMN_1687978	ILMN_1701958			ILMN_1709348			ILMN_1779742	ILMN_1688005
		ILMN_1687978	ILMN_1701967			ILMN_1709434			ILMN_1778734	ILMN_1688152
		ILMN_1687978	ILMN_1701991			ILMN_1709471			ILMN_1778575	ILMN_1688154
		ILMN_1687978	ILMN_1702237			ILMN_1709486			ILMN_1778510	ILMN_1688220
		ILMN_1687978	ILMN_1702237			ILMN_1709613			ILMN_1777199	ILMN_1688279
		ILMN_1687978	ILMN_1702363			ILMN_1709623			ILMN_1777121	ILMN_1688500
		ILMN_1687978	ILMN_1702407			ILMN_1709674			ILMN_1776925	ILMN_1688526
		ILMN_1687978	ILMN_1702683			ILMN_1709683			ILMN_1776861	ILMN_1688630
		ILMN_1687978	ILMN_1702835			ILMN_1709717			ILMN_1776519	ILMN_1688642
		ILMN_1687978	ILMN_1703074			ILMN_1709734			ILMN_1775853	ILMN_1688722
		ILMN_1687978	ILMN_1703140			ILMN_1709937			ILMN_1775829	ILMN_1688775
		ILMN_1687978	ILMN_1703244			ILMN_1710116			ILMN_1775822	ILMN_1688788
		ILMN_1688195	ILMN_1703244			ILMN_1710124			ILMN_1775566	ILMN_1688838
		ILMN_1688231	ILMN_1703288			ILMN_1710268			ILMN_1775380	ILMN_1689057
		ILMN_1688346	ILMN_1703288			ILMN_1710495			ILMN_1775257	ILMN_1689088
		ILMN_1688526	ILMN_1703379			ILMN_1710544			ILMN_1775182	ILMN_1689102
		ILMN_1688526	ILMN_1704236			ILMN_1710722			ILMN_1775050	ILMN_1689111
		ILMN_1688526	ILMN_1704236			ILMN_1710747			ILMN_1774997	ILMN_1689200
		ILMN_1688526	ILMN_1704253			ILMN_1710815			ILMN_1774685	ILMN_1689288
		ILMN_1688526	ILMN_1704335			ILMN_1710859			ILMN_1774229	ILMN_1689306
		ILMN_1688543	ILMN_1704446			ILMN_1710985			ILMN_1773567	ILMN_1689646
		ILMN_1688580	ILMN_1704550			ILMN_1711009			ILMN_1773497	ILMN_1689702
		ILMN_1688606	ILMN_1704753			ILMN_1711062			ILMN_1773497	ILMN_1690034
		ILMN_1688606	ILMN_1704760			ILMN_1711098			ILMN_1773380	ILMN_1690121
		ILMN_1688606	ILMN_1704760			ILMN_1711272			ILMN_1773363	ILMN_1690170
		ILMN_1688833	ILMN_1705093			ILMN_1711311			ILMN_1773352	ILMN_1690179
		ILMN_1688833	ILMN_1705111			ILMN_1711331			ILMN_1773119	ILMN_1690202
		ILMN_1689004	ILMN_1705384			ILMN_1711439			ILMN_1772686	ILMN_1690283
		ILMN_1689020	ILMN_1705396			ILMN_1711462			ILMN_1771841	ILMN_1690289
		ILMN_1689037	ILMN_1705468			ILMN_1711748			ILMN_1771334	ILMN_1690397
		ILMN_1689200	ILMN_1705904			ILMN_1711826			ILMN_1771223	ILMN_1690646
		ILMN_1689257	ILMN_1705904			ILMN_1711899			ILMN_1771126	ILMN_1690833
		ILMN_1689329	ILMN_1706217			ILMN_1712046			ILMN_1770940	ILMN_1690909
		ILMN_1689329	ILMN_1706255			ILMN_1712112			ILMN_1770612	ILMN_1690945
		ILMN_1689329	ILMN_1706376			ILMN_1712305			ILMN_1770479	ILMN_1690984
		ILMN_1689426	ILMN_1706378			ILMN_1712865			ILMN_1770338	ILMN_1691127
		ILMN_1689518	ILMN_1706378			ILMN_1712896			ILMN_1770293	ILMN_1691410
		ILMN_1689518	ILMN_1706546			ILMN_1713031			ILMN_1770005	ILMN_1691413
		ILMN_1689518	ILMN_1706546			ILMN_1713124			ILMN_1769911	ILMN_1691433
		ILMN_1689518	ILMN_1706583			ILMN_1713182			ILMN_1769783	ILMN_1691641
		ILMN_1689560	ILMN_1706583			ILMN_1713290			ILMN_1769758	ILMN_1691648
		ILMN_1689578	ILMN_1706677			ILMN_1713347			ILMN_1769606	ILMN_1691716
		ILMN_1689601	ILMN_1706677			ILMN_1713496			ILMN_1769383	ILMN_1691747
		ILMN_1689621	ILMN_1706706			ILMN_1713744			ILMN_1769259	ILMN_1691846
		ILMN_1690017	ILMN_1706825			ILMN_1713823			ILMN_1769201	ILMN_1691848
		ILMN_1690125	ILMN_1707336			ILMN_1713829			ILMN_1769018	ILMN_1691884
		ILMN_1690125	ILMN_1707467			ILMN_1713841			ILMN_1769013	ILMN_1692056
		ILMN_1690125	ILMN_1707467			ILMN_1713867			ILMN_1768610	ILMN_1692058
		ILMN_1690202	ILMN_1707503			ILMN_1713901			ILMN_1768391	ILMN_1692077
		ILMN_1690223	ILMN_1707649			ILMN_1714167			ILMN_1767801	ILMN_1692094
		ILMN_1690262	ILMN_1708132			ILMN_1714170			ILMN_1767541	ILMN_1692295
		ILMN_1690342	ILMN_1708164			ILMN_1714278			ILMN_1767006	ILMN_1692535
		ILMN_1690490	ILMN_1708427			ILMN_1714335			ILMN_1766650	ILMN_1692589
		ILMN_1690708	ILMN_1708510			ILMN_1714349			ILMN_1766541	ILMN_1692589
		ILMN_1690859	ILMN_1708611			ILMN_1714586			ILMN_1766370	ILMN_1692674
		ILMN_1690859	ILMN_1708611			ILMN_1714600			ILMN_1765990	ILMN_1692739
		ILMN_1690859	ILMN_1708805			ILMN_1714756			ILMN_1765872	ILMN_1692824
		ILMN_1690859	ILMN_1708805			ILMN_1714878			ILMN_1765607	ILMN_1692895
		ILMN_1690859	ILMN_1708989			ILMN_1715242			ILMN_1765326	ILMN_1693009
		ILMN_1690859	ILMN_1709101			ILMN_1715255			ILMN_1765184	ILMN_1693092
		ILMN_1690880	ILMN_1709256			ILMN_1715374			ILMN_1765039	ILMN_1693218
		ILMN_1690923	ILMN_1709256			ILMN_1715508			ILMN_1764927	ILMN_1693269
		ILMN_1690951	ILMN_1709310			ILMN_1715584			ILMN_1764754	ILMN_1693270
		ILMN_1690984	ILMN_1709334			ILMN_1715635			ILMN_1764729	ILMN_1693319
		ILMN_1691007	ILMN_1709334			ILMN_1715662			ILMN_1764704	ILMN_1693338
		ILMN_1691220	ILMN_1709479			ILMN_1715748			ILMN_1764609	ILMN_1693345
		ILMN_1691341	ILMN_1709795			ILMN_1715814			ILMN_1764082	ILMN_1693428
		ILMN_1691341	ILMN_1709824			ILMN_1715984			ILMN_1763972	ILMN_1693483
		ILMN_1691376	ILMN_1709824			ILMN_1716218			ILMN_1763750	ILMN_1693519
		ILMN_1691376	ILMN_1710192			ILMN_1716247			ILMN_1763704	ILMN_1693674
		ILMN_1691376	ILMN_1710209			ILMN_1716359			ILMN_1763638	ILMN_1693716
		ILMN_1691418	ILMN_1710326			ILMN_1716434			ILMN_1763638	ILMN_1693749
		ILMN_1691418	ILMN_1710482			ILMN_1716596			ILMN_1763520	ILMN_1693781
		ILMN_1691485	ILMN_1710482			ILMN_1716651			ILMN_1763386	ILMN_1693985
		ILMN_1691508	ILMN_1710597			ILMN_1716678			ILMN_1763382	ILMN_1694011
		ILMN_1691508	ILMN_1710710			ILMN_1716909			ILMN_1763347	ILMN_1694426
		ILMN_1691508	ILMN_1710738			ILMN_1717163			ILMN_1762764	ILMN_1694432
		ILMN_1691526	ILMN_1710756			ILMN_1717168			ILMN_1762629	ILMN_1694547
		ILMN_1691736	ILMN_1710937			ILMN_1717265			ILMN_1762594	ILMN_1694596
		ILMN_1691846	ILMN_1711102			ILMN_1717295			ILMN_1762337	ILMN_1694608
		ILMN_1691860	ILMN_1711283			ILMN_1717366			ILMN_1762142	ILMN_1694734
		ILMN_1691959	ILMN_1711283			ILMN_1717477			ILMN_1761946	ILMN_1694736
		ILMN_1691959	ILMN_1711408			ILMN_1717599			ILMN_1761910	ILMN_1694755
		ILMN_1691959	ILMN_1711408			ILMN_1717853			ILMN_1761788	ILMN_1694772
		ILMN_1692294	ILMN_1711516			ILMN_1717982			ILMN_1761540	ILMN_1695036
		ILMN_1692294	ILMN_1711919			ILMN_1718046			ILMN_1761464	ILMN_1695041
		ILMN_1692335	ILMN_1712075			ILMN_1718152			ILMN_1761277	ILMN_1695058
		ILMN_1692335	ILMN_1712348			ILMN_1718266			ILMN_1761260	ILMN_1695093
		ILMN_1692535	ILMN_1712563			ILMN_1718552			ILMN_1760509	ILMN_1695107
		ILMN_1692535	ILMN_1712634			ILMN_1718629			ILMN_1760361	ILMN_1695246
		ILMN_1692535	ILMN_1712687			ILMN_1718863			ILMN_1760246	ILMN_1695271
		ILMN_1692591	ILMN_1712751			ILMN_1718866			ILMN_1759818	ILMN_1695299
		ILMN_1692602	ILMN_1712806			ILMN_1719154			ILMN_1759766	ILMN_1695316
		ILMN_1692665	ILMN_1712806			ILMN_1719518			ILMN_1759211	ILMN_1695355
		ILMN_1692674	ILMN_1712888			ILMN_1719547			ILMN_1758983	ILMN_1695475
		ILMN_1692678	ILMN_1713321			ILMN_1719570			ILMN_1758888	ILMN_1695506
		ILMN_1692678	ILMN_1713726			ILMN_1719599			ILMN_1758672	ILMN_1695606
		ILMN_1692678	ILMN_1713752			ILMN_1719938			ILMN_1758619	ILMN_1695759
		ILMN_1692688	ILMN_1713752			ILMN_1720024			ILMN_1757697	ILMN_1695814
		ILMN_1692742	ILMN_1713756			ILMN_1720162			ILMN_1757631	ILMN_1695880
		ILMN_1693060	ILMN_1713756			ILMN_1720184			ILMN_1757237	ILMN_1695900
		ILMN_1693060	ILMN_1713759			ILMN_1720231			ILMN_1756814	ILMN_1695941
		ILMN_1693367	ILMN_1714068			ILMN_1720452			ILMN_1756676	ILMN_1695946
		ILMN_1693452	ILMN_1714158			ILMN_1720501			ILMN_1756275	ILMN_1695947
		ILMN_1693483	ILMN_1714170			ILMN_1720511			ILMN_1756043	ILMN_1695991
		ILMN_1693494	ILMN_1714228			ILMN_1720695			ILMN_1755974	ILMN_1696132
		ILMN_1693494	ILMN_1714228			ILMN_1721112			ILMN_1755710	ILMN_1696162
		ILMN_1693494	ILMN_1714364			ILMN_1721136			ILMN_1755588	ILMN_1696187
		ILMN_1693494	ILMN_1714461			ILMN_1721170			ILMN_1755234	ILMN_1696279
		ILMN_1693494	ILMN_1714527			ILMN_1721338			ILMN_1755224	ILMN_1696391
		ILMN_1693986	ILMN_1714527			ILMN_1721769			ILMN_1754858	ILMN_1696488
		ILMN_1693986	ILMN_1714700			ILMN_1721818			ILMN_1754600	ILMN_1696521
		ILMN_1693986	ILMN_1714737			ILMN_1721876			ILMN_1754332	ILMN_1696537
		ILMN_1693986	ILMN_1714756			ILMN_1721901			ILMN_1754207	ILMN_1696546
		ILMN_1693986	ILMN_1714858			ILMN_1722609			ILMN_1754126	ILMN_1696657
		ILMN_1693986	ILMN_1714858			ILMN_1722621			ILMN_1754102	ILMN_1696659
		ILMN_1694041	ILMN_1714878			ILMN_1722632			ILMN_1754077	ILMN_1696682
		ILMN_1694061	ILMN_1715024			ILMN_1722680			ILMN_1753830	ILMN_1696683
		ILMN_1694100	ILMN_1715069			ILMN_1722713			ILMN_1753639	ILMN_1696974
		ILMN_1694400	ILMN_1715069			ILMN_1722771			ILMN_1753613	ILMN_1697054
		ILMN_1694400	ILMN_1715110			ILMN_1722820			ILMN_1753584	ILMN_1697054
		ILMN_1694400	ILMN_1715175			ILMN_1722890			ILMN_1753457	ILMN_1697268
		ILMN_1694400	ILMN_1715175			ILMN_1722898			ILMN_1752665	ILMN_1697308
		ILMN_1694530	ILMN_1715175			ILMN_1723018			ILMN_1752557	ILMN_1697342
		ILMN_1694582	ILMN_1715242			ILMN_1723087			ILMN_1752394	ILMN_1697405
		ILMN_1694734	ILMN_1715273			ILMN_1723198			ILMN_1751465	ILMN_1697409
		ILMN_1694780	ILMN_1715574			ILMN_1723417			ILMN_1751328	ILMN_1697444
		ILMN_1694917	ILMN_1715574			ILMN_1723685			ILMN_1751276	ILMN_1697448
		ILMN_1695108	ILMN_1715661			ILMN_1723847			ILMN_1750798	ILMN_1697491
		ILMN_1695341	ILMN_1715672			ILMN_1723884			ILMN_1750234	ILMN_1697561
		ILMN_1695356	ILMN_1715814			ILMN_1723909			ILMN_1749920	ILMN_1697631
		ILMN_1695395	ILMN_1715814			ILMN_1723921			ILMN_1749866	ILMN_1697804
		ILMN_1695414	ILMN_1715928			ILMN_1723962			ILMN_1749636	ILMN_1697810
		ILMN_1695418	ILMN_1715928			ILMN_1724017			ILMN_1749396	ILMN_1697817
		ILMN_1695475	ILMN_1715991			ILMN_1724293			ILMN_1749327	ILMN_1698020
		ILMN_1695475	ILMN_1716060			ILMN_1724346			ILMN_1749180	ILMN_1698144
		ILMN_1695579	ILMN_1716238			ILMN_1724386			ILMN_1748874	ILMN_1698259
		ILMN_1695640	ILMN_1716238			ILMN_1724495			ILMN_1748591	ILMN_1698608
		ILMN_1695640	ILMN_1716367			ILMN_1724533			ILMN_1748309	ILMN_1698649
		ILMN_1695745	ILMN_1716687			ILMN_1724668			ILMN_1748141	ILMN_1698706
		ILMN_1695946	ILMN_1716790			ILMN_1724941			ILMN_1748093	ILMN_1698725
		ILMN_1695968	ILMN_1716815			ILMN_1724959			ILMN_1747754	ILMN_1698739
		ILMN_1695968	ILMN_1716815			ILMN_1724977			ILMN_1747622	ILMN_1698766
		ILMN_1696079	ILMN_1717016			ILMN_1725090			ILMN_1747353	ILMN_1698995
		ILMN_1696162	ILMN_1717016			ILMN_1725188			ILMN_1747305	ILMN_1699251
		ILMN_1696279	ILMN_1717099			ILMN_1725220			ILMN_1747207	ILMN_1699520
		ILMN_1696480	ILMN_1717168			ILMN_1725276			ILMN_1747195	ILMN_1699562
		ILMN_1696480	ILMN_1717168			ILMN_1725485			ILMN_1747016	ILMN_1699585
		ILMN_1696582	ILMN_1717337			ILMN_1725519			ILMN_1746952	ILMN_1699610
		ILMN_1696666	ILMN_1717366			ILMN_1725678			ILMN_1746837	ILMN_1699651
		ILMN_1696731	ILMN_1717420			ILMN_1726030			ILMN_1746801	ILMN_1699665
		ILMN_1696731	ILMN_1717780			ILMN_1726048			ILMN_1746784	ILMN_1699723
		ILMN_1696731	ILMN_1717780			ILMN_1726204			ILMN_1746243	ILMN_1699767
		ILMN_1696956	ILMN_1717904			ILMN_1726245			ILMN_1745820	ILMN_1699814
		ILMN_1696974	ILMN_1717967			ILMN_1726247			ILMN_1745764	ILMN_1699836
		ILMN_1696974	ILMN_1717967			ILMN_1726266			ILMN_1745703	ILMN_1699867
		ILMN_1696974	ILMN_1717982			ILMN_1726366			ILMN_1745420	ILMN_1699980
		ILMN_1696974	ILMN_1717990			ILMN_1726448			ILMN_1745262	ILMN_1700081
		ILMN_1697160	ILMN_1717990			ILMN_1726626			ILMN_1745154	ILMN_1700143
		ILMN_1697160	ILMN_1717990			ILMN_1726809			ILMN_1744614	ILMN_1700213
		ILMN_1697236	ILMN_1718177			ILMN_1727084			ILMN_1744455	ILMN_1700248
		ILMN_1697444	ILMN_1718265			ILMN_1727087			ILMN_1744212	ILMN_1700268
		ILMN_1697491	ILMN_1718297			ILMN_1727101			ILMN_1743714	ILMN_1700328
		ILMN_1697628	ILMN_1718352			ILMN_1727194			ILMN_1743680	ILMN_1700541
		ILMN_1697733	ILMN_1718514			ILMN_1727236			ILMN_1743373	ILMN_1700817
		ILMN_1697735	ILMN_1718514			ILMN_1727426			ILMN_1742824	ILMN_1700860
		ILMN_1697925	ILMN_1718807			ILMN_1727490			ILMN_1742824	ILMN_1700985
		ILMN_1697967	ILMN_1718807			ILMN_1727532			ILMN_1742764	ILMN_1701009
		ILMN_1698020	ILMN_1718884			ILMN_1727577			ILMN_1742699	ILMN_1701025
		ILMN_1698020	ILMN_1718884			ILMN_1727689			ILMN_1742330	ILMN_1701032
		ILMN_1698246	ILMN_1718884			ILMN_1727704			ILMN_1741422	ILMN_1701170
		ILMN_1698246	ILMN_1718946			ILMN_1728049			ILMN_1741406	ILMN_1701173
		ILMN_1698404	ILMN_1718946			ILMN_1728369			ILMN_1741350	ILMN_1701308
		ILMN_1698419	ILMN_1718961			ILMN_1728605			ILMN_1741143	ILMN_1701393
		ILMN_1698445	ILMN_1718968			ILMN_1728858			ILMN_1741131	ILMN_1701441
		ILMN_1698445	ILMN_1718988			ILMN_1728923			ILMN_1741055	ILMN_1701459
		ILMN_1698445	ILMN_1719039			ILMN_1729117			ILMN_1740762	ILMN_1701461
		ILMN_1698546	ILMN_1719178			ILMN_1729225			ILMN_1740759	ILMN_1701483
		ILMN_1698666	ILMN_1719518			ILMN_1729251			ILMN_1740627	ILMN_1701507
		ILMN_1698832	ILMN_1719533			ILMN_1729368			ILMN_1740213	ILMN_1701551
		ILMN_1698832	ILMN_1719533			ILMN_1729369			ILMN_1740094	ILMN_1701565
		ILMN_1698995	ILMN_1719533			ILMN_1729691			ILMN_1740007	ILMN_1701661
		ILMN_1699071	ILMN_1719533			ILMN_1730191			ILMN_1739667	ILMN_1701827
		ILMN_1699100	ILMN_1719543			ILMN_1730229			ILMN_1739645	ILMN_1702056
		ILMN_1699100	ILMN_1719604			ILMN_1730285			ILMN_1739605	ILMN_1702105
		ILMN_1699139	ILMN_1719622			ILMN_1730491			ILMN_1739103	ILMN_1702125
		ILMN_1699139	ILMN_1719696			ILMN_1730504			ILMN_1739025	ILMN_1702149
		ILMN_1699139	ILMN_1719828			ILMN_1730611			ILMN_1739001	ILMN_1702305
		ILMN_1699208	ILMN_1719867			ILMN_1730660			ILMN_1738694	ILMN_1702310
		ILMN_1699208	ILMN_1720048			ILMN_1730957			ILMN_1738691	ILMN_1702329
		ILMN_1699208	ILMN_1720051			ILMN_1731048			ILMN_1738675	ILMN_1702361
		ILMN_1699208	ILMN_1720051			ILMN_1731111			ILMN_1738657	ILMN_1702363
		ILMN_1699208	ILMN_1720051			ILMN_1731178			ILMN_1738406	ILMN_1702371
		ILMN_1699208	ILMN_1720140			ILMN_1731206			ILMN_1738401	ILMN_1702479
		ILMN_1699251	ILMN_1720140			ILMN_1731223			ILMN_1738347	ILMN_1702566
		ILMN_1699357	ILMN_1720270			ILMN_1731240			ILMN_1738322	ILMN_1702637
		ILMN_1699520	ILMN_1720422			ILMN_1731446			ILMN_1738268	ILMN_1702681
		ILMN_1699520	ILMN_1720422			ILMN_1731610			ILMN_1738147	ILMN_1702822
		ILMN_1699520	ILMN_1721022			ILMN_1731619			ILMN_1738097	ILMN_1702861
		ILMN_1699644	ILMN_1721046			ILMN_1731673			ILMN_1737817	ILMN_1702933
		ILMN_1699887	ILMN_1721093			ILMN_1731745			ILMN_1737805	ILMN_1702979
		ILMN_1699887	ILMN_1721093			ILMN_1731777			ILMN_1737695	ILMN_1703009
		ILMN_1699925	ILMN_1721093			ILMN_1731966			ILMN_1737604	ILMN_1703016
		ILMN_1699937	ILMN_1721112			ILMN_1732151			ILMN_1737308	ILMN_1703110
		ILMN_1699965	ILMN_1721112			ILMN_1732672			ILMN_1737184	ILMN_1703205
		ILMN_1700081	ILMN_1721116			ILMN_1732678			ILMN_1737107	ILMN_1703531
		ILMN_1700081	ILMN_1721415			ILMN_1732799			ILMN_1736982	ILMN_1703531
		ILMN_1700081	ILMN_1721700			ILMN_1732976			ILMN_1736965	ILMN_1703572
		ILMN_1700306	ILMN_1721733			ILMN_1733066			ILMN_1736760	ILMN_1703803
		ILMN_1700563	ILMN_1721733			ILMN_1733094			ILMN_1736692	ILMN_1703886
		ILMN_1700831	ILMN_1721733			ILMN_1733157			ILMN_1736567	ILMN_1703891
		ILMN_1700925	ILMN_1721770			ILMN_1733221			ILMN_1735762	ILMN_1703926
		ILMN_1701111	ILMN_1721842			ILMN_1733288			ILMN_1735553	ILMN_1703946
		ILMN_1701111	ILMN_1722206			ILMN_1733415			ILMN_1735301	ILMN_1703980
		ILMN_1701111	ILMN_1722276			ILMN_1733756			ILMN_1735292	ILMN_1704101
		ILMN_1701237	ILMN_1722276			ILMN_1734021			ILMN_1735220	ILMN_1704261
		ILMN_1701514	ILMN_1722279			ILMN_1734184			ILMN_1734655	ILMN_1704369
		ILMN_1701778	ILMN_1722634			ILMN_1734552			ILMN_1734543	ILMN_1704424
		ILMN_1701789	ILMN_1722733			ILMN_1734611			ILMN_1734542	ILMN_1704472
		ILMN_1701789	ILMN_1722809			ILMN_1734653			ILMN_1734366	ILMN_1704497
		ILMN_1701877	ILMN_1722845			ILMN_1734929			ILMN_1734288	ILMN_1704665
		ILMN_1701877	ILMN_1722884			ILMN_1734950			ILMN_1733904	ILMN_1704675
		ILMN_1701947	ILMN_1722900			ILMN_1735115			ILMN_1733831	ILMN_1704751
		ILMN_1702363	ILMN_1723058			ILMN_1735157			ILMN_1733519	ILMN_1704753
		ILMN_1702496	ILMN_1723139			ILMN_1735534			ILMN_1733221	ILMN_1704790
		ILMN_1702604	ILMN_1723158			ILMN_1735877			ILMN_1733110	ILMN_1704973
		ILMN_1702609	ILMN_1723158			ILMN_1735908			ILMN_1732688	ILMN_1704985
		ILMN_1702609	ILMN_1723177			ILMN_1735996			ILMN_1732323	ILMN_1705019
		ILMN_1702712	ILMN_1723268			ILMN_1736042			ILMN_1731928	ILMN_1705208
		ILMN_1702821	ILMN_1723632			ILMN_1736078			ILMN_1731783	ILMN_1705250
		ILMN_1702822	ILMN_1723884			ILMN_1736101			ILMN_1731745	ILMN_1705253
		ILMN_1702899	ILMN_1723971			ILMN_1736178			ILMN_1731729	ILMN_1705258
		ILMN_1702899	ILMN_1724194			ILMN_1736317			ILMN_1731639	ILMN_1705302
		ILMN_1702928	ILMN_1724341			ILMN_1736357			ILMN_1731525	ILMN_1705570
		ILMN_1702928	ILMN_1724386			ILMN_1736453			ILMN_1731374	ILMN_1705676
		ILMN_1703016	ILMN_1724386			ILMN_1736539			ILMN_1731049	ILMN_1705678
		ILMN_1703016	ILMN_1724410			ILMN_1736682			ILMN_1730848	ILMN_1705686
		ILMN_1703074	ILMN_1724410			ILMN_1736741			ILMN_1730639	ILMN_1705689
		ILMN_1703074	ILMN_1724581			ILMN_1736757			ILMN_1730229	ILMN_1705763
		ILMN_1703074	ILMN_1724686			ILMN_1736956			ILMN_1730223	ILMN_1705982
		ILMN_1703074	ILMN_1724700			ILMN_1737011			ILMN_1730032	ILMN_1705984
		ILMN_1703205	ILMN_1724700			ILMN_1737096			ILMN_1729640	ILMN_1706015
		ILMN_1703263	ILMN_1724994			ILMN_1737163			ILMN_1729596	ILMN_1706203
		ILMN_1703284	ILMN_1725188			ILMN_1737650			ILMN_1729170	ILMN_1706261
		ILMN_1703374	ILMN_1725188			ILMN_1737961			ILMN_1729142	ILMN_1706301
		ILMN_1703374	ILMN_1725312			ILMN_1737988			ILMN_1729060	ILMN_1706302
		ILMN_1703558	ILMN_1725361			ILMN_1738491			ILMN_1728215	ILMN_1706440
		ILMN_1703679	ILMN_1725441			ILMN_1738671			ILMN_1728199	ILMN_1706441
		ILMN_1703955	ILMN_1725612			ILMN_1738707			ILMN_1728009	ILMN_1706505
		ILMN_1703980	ILMN_1725612			ILMN_1738816			ILMN_1727805	ILMN_1706511
		ILMN_1704022	ILMN_1725612			ILMN_1738869			ILMN_1727762	ILMN_1706643
		ILMN_1704063	ILMN_1725678			ILMN_1739103			ILMN_1727589	ILMN_1706722
		ILMN_1704143	ILMN_1726107			ILMN_1739154			ILMN_1727288	ILMN_1706783
		ILMN_1704143	ILMN_1726164			ILMN_1739161			ILMN_1727248	ILMN_1706845
		ILMN_1704143	ILMN_1726164			ILMN_1739429			ILMN_1727184	ILMN_1706901
		ILMN_1704143	ILMN_1726245			ILMN_1739640			ILMN_1726893	ILMN_1706945
		ILMN_1704376	ILMN_1726387			ILMN_1739719			ILMN_1726745	ILMN_1706992
		ILMN_1704376	ILMN_1726448			ILMN_1739946			ILMN_1726547	ILMN_1707077
		ILMN_1704446	ILMN_1726496			ILMN_1740231			ILMN_1726410	ILMN_1707124
		ILMN_1704537	ILMN_1726496			ILMN_1740269			ILMN_1726112	ILMN_1707232
		ILMN_1704753	ILMN_1726967			ILMN_1740429			ILMN_1725946	ILMN_1707310
		ILMN_1704842	ILMN_1727050			ILMN_1740572			ILMN_1725896	ILMN_1707350
		ILMN_1704973	ILMN_1727050			ILMN_1740586			ILMN_1725814	ILMN_1707380
		ILMN_1704985	ILMN_1727080			ILMN_1740717			ILMN_1725700	ILMN_1707529
		ILMN_1705066	ILMN_1727142			ILMN_1740900			ILMN_1725496	ILMN_1707720
		ILMN_1705141	ILMN_1727194			ILMN_1741003			ILMN_1725338	ILMN_1707727
		ILMN_1705253	ILMN_1727194			ILMN_1741021			ILMN_1724946	ILMN_1707734
		ILMN_1705458	ILMN_1727194			ILMN_1741356			ILMN_1724941	ILMN_1708041
		ILMN_1705522	ILMN_1727348			ILMN_1741422			ILMN_1724806	ILMN_1708059
		ILMN_1705570	ILMN_1727740			ILMN_1741465			ILMN_1724718	ILMN_1708107
		ILMN_1705656	ILMN_1728180			ILMN_1741566			ILMN_1724254	ILMN_1708131
		ILMN_1705678	ILMN_1728256			ILMN_1741628			ILMN_1724149	ILMN_1708131
		ILMN_1705689	ILMN_1728471			ILMN_1741688			ILMN_1723803	ILMN_1708249
		ILMN_1705750	ILMN_1728605			ILMN_1741695			ILMN_1723706	ILMN_1708267
		ILMN_1705750	ILMN_1728605			ILMN_1741727			ILMN_1723678	ILMN_1708340
		ILMN_1705750	ILMN_1728698			ILMN_1742026			ILMN_1723662	ILMN_1708363
		ILMN_1705876	ILMN_1728870			ILMN_1742074			ILMN_1723145	ILMN_1708398
		ILMN_1705876	ILMN_1728870			ILMN_1742187			ILMN_1723139	ILMN_1708432
		ILMN_1705876	ILMN_1728883			ILMN_1742332			ILMN_1723042	ILMN_1708529
		ILMN_1705876	ILMN_1728907			ILMN_1742362			ILMN_1722824	ILMN_1708588
		ILMN_1705876	ILMN_1728907			ILMN_1742461			ILMN_1722798	ILMN_1708615
		ILMN_1705876	ILMN_1728907			ILMN_1742788			ILMN_1722771	ILMN_1708934
		ILMN_1706268	ILMN_1729058			ILMN_1742813			ILMN_1722491	ILMN_1709101
		ILMN_1706345	ILMN_1729058			ILMN_1742866			ILMN_1722127	ILMN_1709153
		ILMN_1706390	ILMN_1729058			ILMN_1742949			ILMN_1721901	ILMN_1709237
		ILMN_1706390	ILMN_1729117			ILMN_1743103			ILMN_1721762	ILMN_1709257
		ILMN_1706406	ILMN_1729234			ILMN_1743130			ILMN_1721712	ILMN_1709348
		ILMN_1706426	ILMN_1729234			ILMN_1743357			ILMN_1721523	ILMN_1709434
		ILMN_1706571	ILMN_1729318			ILMN_1743394			ILMN_1721008	ILMN_1709486
		ILMN_1706734	ILMN_1729318			ILMN_1743445			ILMN_1720996	ILMN_1709541
		ILMN_1706749	ILMN_1729369			ILMN_1743620			ILMN_1720373	ILMN_1709590
		ILMN_1706957	ILMN_1729498			ILMN_1743933			ILMN_1720114	ILMN_1709593
		ILMN_1706960	ILMN_1729498			ILMN_1744381			ILMN_1719998	ILMN_1709605
		ILMN_1707169	ILMN_1729713			ILMN_1744387			ILMN_1719988	ILMN_1709613
		ILMN_1707326	ILMN_1730084			ILMN_1744517			ILMN_1719820	ILMN_1709674
		ILMN_1707434	ILMN_1730285			ILMN_1744784			ILMN_1719660	ILMN_1709681
		ILMN_1707529	ILMN_1730291			ILMN_1744862			ILMN_1719449	ILMN_1709683
		ILMN_1707585	ILMN_1730487			ILMN_1744980			ILMN_1719224	ILMN_1709717
		ILMN_1707816	ILMN_1730487			ILMN_1745110			ILMN_1719194	ILMN_1709734
		ILMN_1707828	ILMN_1730487			ILMN_1745356			ILMN_1718863	ILMN_1709740
		ILMN_1707904	ILMN_1730709			ILMN_1745765			ILMN_1718813	ILMN_1709796
		ILMN_1708110	ILMN_1730731			ILMN_1745927			ILMN_1718771	ILMN_1709975
		ILMN_1708110	ILMN_1730957			ILMN_1745994			ILMN_1718268	ILMN_1710070
		ILMN_1708130	ILMN_1730957			ILMN_1746013			ILMN_1718152	ILMN_1710217
		ILMN_1708340	ILMN_1730999			ILMN_1746085			ILMN_1717909	ILMN_1710325
		ILMN_1708348	ILMN_1730999			ILMN_1746090			ILMN_1717466	ILMN_1710522
		ILMN_1708348	ILMN_1731025			ILMN_1746175			ILMN_1717173	ILMN_1710523
		ILMN_1708615	ILMN_1731358			ILMN_1746303			ILMN_1717163	ILMN_1710544
		ILMN_1708615	ILMN_1731418			ILMN_1746618			ILMN_1717052	ILMN_1710590
		ILMN_1708721	ILMN_1731476			ILMN_1746658			ILMN_1717046	ILMN_1710622
		ILMN_1708729	ILMN_1731966			ILMN_1746720			ILMN_1716704	ILMN_1710740
		ILMN_1708787	ILMN_1731966			ILMN_1746888			ILMN_1716674	ILMN_1710815
		ILMN_1708934	ILMN_1731966			ILMN_1747197			ILMN_1716616	ILMN_1710899
		ILMN_1709050	ILMN_1732278			ILMN_1747347			ILMN_1716578	ILMN_1711009
		ILMN_1709067	ILMN_1732278			ILMN_1747386			ILMN_1716370	ILMN_1711015
		ILMN_1709253	ILMN_1732575			ILMN_1747397			ILMN_1716264	ILMN_1711062
		ILMN_1709348	ILMN_1733176			ILMN_1747442			ILMN_1715885	ILMN_1711092
		ILMN_1709483	ILMN_1733295			ILMN_1747593			ILMN_1715684	ILMN_1711098
		ILMN_1709484	ILMN_1733324			ILMN_1747730			ILMN_1715668	ILMN_1711114
		ILMN_1709593	ILMN_1733598			ILMN_1747744			ILMN_1715603	ILMN_1711120
		ILMN_1709719	ILMN_1733747			ILMN_1747759			ILMN_1715189	ILMN_1711245
		ILMN_1710075	ILMN_1733747			ILMN_1747783			ILMN_1714700	ILMN_1711272
		ILMN_1710075	ILMN_1734428			ILMN_1747800			ILMN_1714669	ILMN_1711312
		ILMN_1710116	ILMN_1734510			ILMN_1747857			ILMN_1714592	ILMN_1711346
		ILMN_1710284	ILMN_1734544			ILMN_1747948			ILMN_1714489	ILMN_1711439
		ILMN_1710284	ILMN_1734660			ILMN_1748007			ILMN_1714386	ILMN_1711451
		ILMN_1710284	ILMN_1734660			ILMN_1748083			ILMN_1714383	ILMN_1711504
		ILMN_1710289	ILMN_1734702			ILMN_1748323			ILMN_1714252	ILMN_1711566
		ILMN_1710428	ILMN_1734742			ILMN_1748338			ILMN_1713638	ILMN_1711702
		ILMN_1710434	ILMN_1734742			ILMN_1748530			ILMN_1713550	ILMN_1711736
		ILMN_1710495	ILMN_1734783			ILMN_1748538			ILMN_1713249	ILMN_1711888
		ILMN_1710522	ILMN_1734833			ILMN_1748601			ILMN_1712959	ILMN_1711988
		ILMN_1710523	ILMN_1734833			ILMN_1748719			ILMN_1712859	ILMN_1712046
		ILMN_1710598	ILMN_1735333			ILMN_1748803			ILMN_1712712	ILMN_1712075
		ILMN_1710598	ILMN_1735364			ILMN_1748844			ILMN_1712431	ILMN_1712112
		ILMN_1710735	ILMN_1735499			ILMN_1748889			ILMN_1712314	ILMN_1712159
		ILMN_1710747	ILMN_1735655			ILMN_1748983			ILMN_1712291	ILMN_1712236
		ILMN_1710747	ILMN_1735765			ILMN_1749032			ILMN_1711853	ILMN_1712305
		ILMN_1710747	ILMN_1736021			ILMN_1749071			ILMN_1711542	ILMN_1712582
		ILMN_1710844	ILMN_1736103			ILMN_1749078			ILMN_1711490	ILMN_1712608
		ILMN_1710889	ILMN_1736256			ILMN_1749109			ILMN_1711470	ILMN_1712684
		ILMN_1710889	ILMN_1736792			ILMN_1749324			ILMN_1711422	ILMN_1712759
		ILMN_1710989	ILMN_1736792			ILMN_1749343			ILMN_1711381	ILMN_1712896
		ILMN_1711005	ILMN_1736939			ILMN_1749372			ILMN_1711328	ILMN_1712913
		ILMN_1711062	ILMN_1737124			ILMN_1749846			ILMN_1711311	ILMN_1712943
		ILMN_1711208	ILMN_1737146			ILMN_1750352			ILMN_1711124	ILMN_1712972
		ILMN_1711210	ILMN_1737164			ILMN_1750459			ILMN_1711102	ILMN_1712999
		ILMN_1711493	ILMN_1737164			ILMN_1750693			ILMN_1710701	ILMN_1713031
		ILMN_1711826	ILMN_1737205			ILMN_1750790			ILMN_1710644	ILMN_1713162
		ILMN_1711986	ILMN_1737254			ILMN_1750800			ILMN_1710354	ILMN_1713162
		ILMN_1711986	ILMN_1737298			ILMN_1751016			ILMN_1710075	ILMN_1713182
		ILMN_1712040	ILMN_1737380			ILMN_1751062			ILMN_1709937	ILMN_1713347
		ILMN_1712040	ILMN_1737523			ILMN_1751072			ILMN_1709360	ILMN_1713449
		ILMN_1712389	ILMN_1737523			ILMN_1751174			ILMN_1709124	ILMN_1713685
		ILMN_1712389	ILMN_1737576			ILMN_1751407			ILMN_1709044	ILMN_1713731
		ILMN_1712389	ILMN_1737627			ILMN_1751495			ILMN_1708348	ILMN_1713751
		ILMN_1712389	ILMN_1737754			ILMN_1751630			ILMN_1708223	ILMN_1713823
		ILMN_1712389	ILMN_1737935			ILMN_1751897			ILMN_1708223	ILMN_1713835
		ILMN_1712389	ILMN_1737935			ILMN_1751901			ILMN_1708203	ILMN_1714000
		ILMN_1712389	ILMN_1737935			ILMN_1752351			ILMN_1708167	ILMN_1714067
		ILMN_1712431	ILMN_1737940			ILMN_1752451			ILMN_1708159	ILMN_1714172
		ILMN_1712707	ILMN_1737940			ILMN_1752452			ILMN_1708093	ILMN_1714444
		ILMN_1712773	ILMN_1737988			ILMN_1752478			ILMN_1707591	ILMN_1714522
		ILMN_1712798	ILMN_1738097			ILMN_1752810			ILMN_1707342	ILMN_1714523
		ILMN_1712859	ILMN_1738335			ILMN_1752884			ILMN_1707283	ILMN_1714586
		ILMN_1712896	ILMN_1738604			ILMN_1752927			ILMN_1707088	ILMN_1714691
		ILMN_1712896	ILMN_1738632			ILMN_1752952			ILMN_1706852	ILMN_1714988
		ILMN_1712896	ILMN_1738632			ILMN_1752965			ILMN_1706644	ILMN_1715051
		ILMN_1712914	ILMN_1738736			ILMN_1753005			ILMN_1706612	ILMN_1715178
		ILMN_1713124	ILMN_1738821			ILMN_1753312			ILMN_1706519	ILMN_1715241
		ILMN_1713125	ILMN_1738987			ILMN_1753342			ILMN_1706337	ILMN_1715301
		ILMN_1713182	ILMN_1739081			ILMN_1753370			ILMN_1705922	ILMN_1715372
		ILMN_1713219	ILMN_1739103			ILMN_1753377			ILMN_1705769	ILMN_1715452
		ILMN_1713266	ILMN_1739103			ILMN_1753388			ILMN_1705674	ILMN_1715458
		ILMN_1713422	ILMN_1739151			ILMN_1753449			ILMN_1705301	ILMN_1715463
		ILMN_1713529	ILMN_1739393			ILMN_1753468			ILMN_1705231	ILMN_1715496
		ILMN_1713823	ILMN_1739454			ILMN_1753500			ILMN_1705201	ILMN_1715508
		ILMN_1713846	ILMN_1739583			ILMN_1753575			ILMN_1705116	ILMN_1715532
		ILMN_1713892	ILMN_1739719			ILMN_1753789			ILMN_1705107	ILMN_1715551
		ILMN_1713918	ILMN_1740265			ILMN_1753931			ILMN_1704702	ILMN_1715555
		ILMN_1713952	ILMN_1740976			ILMN_1754103			ILMN_1704537	ILMN_1715662
		ILMN_1714067	ILMN_1740976			ILMN_1754137			ILMN_1704500	ILMN_1715680
		ILMN_1714167	ILMN_1741176			ILMN_1754244			ILMN_1704313	ILMN_1715713
		ILMN_1714167	ILMN_1741556			ILMN_1754507			ILMN_1704247	ILMN_1715715
		ILMN_1714167	ILMN_1741684			ILMN_1754716			ILMN_1704196	ILMN_1715984
		ILMN_1714228	ILMN_1741727			ILMN_1754921			ILMN_1703840	ILMN_1716019
		ILMN_1714253	ILMN_1741782			ILMN_1754969			ILMN_1703688	ILMN_1716026
		ILMN_1714383	ILMN_1741782			ILMN_1755024			ILMN_1703284	ILMN_1716246
		ILMN_1714383	ILMN_1741942			ILMN_1755047			ILMN_1703081	ILMN_1716247
		ILMN_1714417	ILMN_1741977			ILMN_1755158			ILMN_1702943	ILMN_1716278
		ILMN_1714417	ILMN_1742052			ILMN_1755290			ILMN_1702899	ILMN_1716309
		ILMN_1714444	ILMN_1742187			ILMN_1755352			ILMN_1702821	ILMN_1716359
		ILMN_1714700	ILMN_1742238			ILMN_1755391			ILMN_1702775	ILMN_1716367
		ILMN_1714759	ILMN_1742410			ILMN_1755535			ILMN_1702738	ILMN_1716367
		ILMN_1714759	ILMN_1742410			ILMN_1755937			ILMN_1702447	ILMN_1716397
		ILMN_1714759	ILMN_1742521			ILMN_1756211			ILMN_1702322	ILMN_1716461
		ILMN_1714759	ILMN_1742538			ILMN_1756612			ILMN_1702211	ILMN_1716465
		ILMN_1714960	ILMN_1742538			ILMN_1756685			ILMN_1701778	ILMN_1716608
		ILMN_1715051	ILMN_1742547			ILMN_1757270			ILMN_1701643	ILMN_1716736
		ILMN_1715068	ILMN_1742547			ILMN_1757287			ILMN_1701581	ILMN_1716797
		ILMN_1715131	ILMN_1742699			ILMN_1757347			ILMN_1701424	ILMN_1716859
		ILMN_1715175	ILMN_1742731			ILMN_1757387			ILMN_1700915	ILMN_1716869
		ILMN_1715189	ILMN_1742798			ILMN_1757441			ILMN_1700606	ILMN_1716875
		ILMN_1715505	ILMN_1742866			ILMN_1757506			ILMN_1700596	ILMN_1716979
		ILMN_1715540	ILMN_1743032			ILMN_1757757			ILMN_1700546	ILMN_1717461
		ILMN_1715669	ILMN_1743049			ILMN_1758067			ILMN_1700382	ILMN_1717519
		ILMN_1715669	ILMN_1743131			ILMN_1758146			ILMN_1700310	ILMN_1717714
		ILMN_1715715	ILMN_1743131			ILMN_1758418			ILMN_1700144	ILMN_1717722
		ILMN_1715885	ILMN_1743232			ILMN_1758543			ILMN_1699908	ILMN_1717737
		ILMN_1715885	ILMN_1743538			ILMN_1758673			ILMN_1699887	ILMN_1717757
		ILMN_1715901	ILMN_1743619			ILMN_1758705			ILMN_1699727	ILMN_1717765
		ILMN_1715969	ILMN_1743619			ILMN_1758895			ILMN_1699544	ILMN_1717904
		ILMN_1716070	ILMN_1744068			ILMN_1758938			ILMN_1699491	ILMN_1717934
		ILMN_1716105	ILMN_1744239			ILMN_1758978			ILMN_1699354	ILMN_1718193
		ILMN_1716105	ILMN_1744267			ILMN_1759195			ILMN_1699334	ILMN_1718285
		ILMN_1716367	ILMN_1744268			ILMN_1759448			ILMN_1699265	ILMN_1718295
		ILMN_1716553	ILMN_1744268			ILMN_1759513			ILMN_1699254	ILMN_1718331
		ILMN_1716555	ILMN_1744517			ILMN_1759633			ILMN_1699022	ILMN_1718401
		ILMN_1716651	ILMN_1744693			ILMN_1759700			ILMN_1698952	ILMN_1718520
		ILMN_1716687	ILMN_1744862			ILMN_1759792			ILMN_1698666	ILMN_1718552
		ILMN_1716790	ILMN_1744949			ILMN_1760227			ILMN_1698218	ILMN_1718565
		ILMN_1717063	ILMN_1744949			ILMN_1760314			ILMN_1698148	ILMN_1718770
		ILMN_1717063	ILMN_1745021			ILMN_1760315			ILMN_1697925	ILMN_1718852
		ILMN_1717094	ILMN_1745034			ILMN_1760412			ILMN_1697733	ILMN_1718896
		ILMN_1717101	ILMN_1745076			ILMN_1760414			ILMN_1697703	ILMN_1718898
		ILMN_1717265	ILMN_1745130			ILMN_1760430			ILMN_1697666	ILMN_1718960
		ILMN_1717278	ILMN_1745423			ILMN_1760574			ILMN_1697504	ILMN_1718977
		ILMN_1717366	ILMN_1745904			ILMN_1760727			ILMN_1697412	ILMN_1719010
		ILMN_1717434	ILMN_1746013			ILMN_1761023			ILMN_1697328	ILMN_1719254
		ILMN_1717434	ILMN_1746171			ILMN_1761031			ILMN_1697267	ILMN_1719316
		ILMN_1717466	ILMN_1746232			ILMN_1761199			ILMN_1697220	ILMN_1719351
		ILMN_1717466	ILMN_1746232			ILMN_1761322			ILMN_1697069	ILMN_1719468
		ILMN_1717466	ILMN_1746243			ILMN_1761324			ILMN_1696828	ILMN_1719498
		ILMN_1717466	ILMN_1746368			ILMN_1761476			ILMN_1696585	ILMN_1719543
		ILMN_1717541	ILMN_1746375			ILMN_1761551			ILMN_1696270	ILMN_1719570
		ILMN_1717541	ILMN_1746533			ILMN_1761674			ILMN_1695807	ILMN_1719599
		ILMN_1717745	ILMN_1746604			ILMN_1761788			ILMN_1695640	ILMN_1719641
		ILMN_1717886	ILMN_1746604			ILMN_1761793			ILMN_1695414	ILMN_1719759
		ILMN_1718042	ILMN_1746604			ILMN_1761858			ILMN_1694956	ILMN_1719811
		ILMN_1718297	ILMN_1746604			ILMN_1761990			ILMN_1694932	ILMN_1719919
		ILMN_1718309	ILMN_1746708			ILMN_1762106			ILMN_1694810	ILMN_1719938
		ILMN_1718401	ILMN_1746708			ILMN_1762231			ILMN_1694801	ILMN_1719975
		ILMN_1718501	ILMN_1746941			ILMN_1762260			ILMN_1694780	ILMN_1720162
		ILMN_1718565	ILMN_1746941			ILMN_1762262			ILMN_1694778	ILMN_1720452
		ILMN_1718949	ILMN_1747052			ILMN_1762294			ILMN_1694767	ILMN_1720482
		ILMN_1718977	ILMN_1747052			ILMN_1762360			ILMN_1694666	ILMN_1720496
		ILMN_1718977	ILMN_1747132			ILMN_1762529			ILMN_1694482	ILMN_1720501
		ILMN_1718982	ILMN_1747244			ILMN_1762531			ILMN_1694404	ILMN_1720513
		ILMN_1718982	ILMN_1747665			ILMN_1762792			ILMN_1694399	ILMN_1720595
		ILMN_1718982	ILMN_1747730			ILMN_1763127			ILMN_1694305	ILMN_1720606
		ILMN_1719123	ILMN_1747759			ILMN_1763390			ILMN_1694147	ILMN_1720616
		ILMN_1719154	ILMN_1748358			ILMN_1763452			ILMN_1694075	ILMN_1720849
		ILMN_1719154	ILMN_1748546			ILMN_1763457			ILMN_1694027	ILMN_1721087
		ILMN_1719154	ILMN_1748578			ILMN_1763891			ILMN_1693981	ILMN_1721134
		ILMN_1719351	ILMN_1748616			ILMN_1763907			ILMN_1693838	ILMN_1721136
		ILMN_1719433	ILMN_1748797			ILMN_1764109			ILMN_1693560	ILMN_1721170
		ILMN_1719616	ILMN_1748889			ILMN_1764109			ILMN_1693367	ILMN_1721204
		ILMN_1719616	ILMN_1748889			ILMN_1764228			ILMN_1693152	ILMN_1721360
		ILMN_1719772	ILMN_1748890			ILMN_1764309			ILMN_1692936	ILMN_1721495
		ILMN_1719828	ILMN_1748904			ILMN_1764321			ILMN_1692748	ILMN_1721541
		ILMN_1719828	ILMN_1748904			ILMN_1764709			ILMN_1692742	ILMN_1721601
		ILMN_1719985	ILMN_1748908			ILMN_1764723			ILMN_1692733	ILMN_1721758
		ILMN_1719988	ILMN_1748908			ILMN_1764769			ILMN_1692665	ILMN_1721770
		ILMN_1719998	ILMN_1748911			ILMN_1764788			ILMN_1692591	ILMN_1721818
		ILMN_1719998	ILMN_1748911			ILMN_1764795			ILMN_1692572	ILMN_1721888
		ILMN_1720452	ILMN_1749014			ILMN_1765061			ILMN_1692294	ILMN_1721968
		ILMN_1720994	ILMN_1749014			ILMN_1765076			ILMN_1692223	ILMN_1722022
		ILMN_1721218	ILMN_1749212			ILMN_1765459			ILMN_1692219	ILMN_1722037
		ILMN_1721411	ILMN_1749342			ILMN_1765641			ILMN_1692020	ILMN_1722156
		ILMN_1721429	ILMN_1750240			ILMN_1765668			ILMN_1691534	ILMN_1722206
		ILMN_1721523	ILMN_1750324			ILMN_1765990			ILMN_1691483	ILMN_1722279
		ILMN_1721621	ILMN_1750394			ILMN_1766054			ILMN_1691430	ILMN_1722286
		ILMN_1721626	ILMN_1750402			ILMN_1766264			ILMN_1691180	ILMN_1722609
		ILMN_1721762	ILMN_1750413			ILMN_1766405			ILMN_1691047	ILMN_1722621
		ILMN_1721774	ILMN_1750599			ILMN_1766408			ILMN_1690636	ILMN_1722670
		ILMN_1721921	ILMN_1750599			ILMN_1766425			ILMN_1690561	ILMN_1722673
		ILMN_1721978	ILMN_1750693			ILMN_1766668			ILMN_1690174	ILMN_1722680
		ILMN_1721994	ILMN_1750792			ILMN_1766736			ILMN_1690160	ILMN_1722713
		ILMN_1722156	ILMN_1750961			ILMN_1766814			ILMN_1689294	ILMN_1722718
		ILMN_1722200	ILMN_1751040			ILMN_1766914			ILMN_1689037	ILMN_1722809
		ILMN_1722218	ILMN_1751135			ILMN_1767090			ILMN_1688932	ILMN_1722829
		ILMN_1722279	ILMN_1751147			ILMN_1767113			ILMN_1688892	ILMN_1722890
		ILMN_1722316	ILMN_1751206			ILMN_1767393			ILMN_1688848	ILMN_1722891
		ILMN_1722674	ILMN_1751345			ILMN_1767523			ILMN_1688831	ILMN_1722898
		ILMN_1722834	ILMN_1751345			ILMN_1767665			ILMN_1688780	ILMN_1723035
		ILMN_1722845	ILMN_1751407			ILMN_1767934			ILMN_1688670	ILMN_1723048
		ILMN_1723035	ILMN_1751571			ILMN_1768035			ILMN_1688661	ILMN_1723087
		ILMN_1723043	ILMN_1751644			ILMN_1768227			ILMN_1688661	ILMN_1723134
		ILMN_1723043	ILMN_1752027			ILMN_1768301			ILMN_1688639	ILMN_1723198
		ILMN_1723139	ILMN_1752247			ILMN_1768391			ILMN_1688569	ILMN_1723277
		ILMN_1723139	ILMN_1752335			ILMN_1768753			ILMN_1688480	ILMN_1723277
		ILMN_1723139	ILMN_1752728			ILMN_1768820			ILMN_1688240	ILMN_1723335
		ILMN_1723210	ILMN_1752741			ILMN_1768877			ILMN_1688205	ILMN_1723417
		ILMN_1723277	ILMN_1752897			ILMN_1768925			ILMN_1688162	ILMN_1723477
		ILMN_1723335	ILMN_1752897			ILMN_1768940			ILMN_1687609	ILMN_1723685
		ILMN_1723335	ILMN_1753005			ILMN_1768953			ILMN_1687538	ILMN_1723837
		ILMN_1723477	ILMN_1753110			ILMN_1769168			ILMN_1687533	ILMN_1723847
		ILMN_1723625	ILMN_1753165			ILMN_1769245			ILMN_1687501	ILMN_1723969
		ILMN_1723662	ILMN_1753607			ILMN_1769282			ILMN_1687306	ILMN_1724221
		ILMN_1723662	ILMN_1753607			ILMN_1769288			ILMN_1686862	ILMN_1724300
		ILMN_1723662	ILMN_1754103			ILMN_1769388			ILMN_1686531	ILMN_1724355
		ILMN_1723662	ILMN_1754145			ILMN_1769546			ILMN_1686362	ILMN_1724480
		ILMN_1723662	ILMN_1754178			ILMN_1769556			ILMN_1685982	ILMN_1724668
		ILMN_1723662	ILMN_1754211			ILMN_1769615			ILMN_1685891	ILMN_1724669
		ILMN_1723706	ILMN_1754234			ILMN_1769752			ILMN_1685703	ILMN_1724686
		ILMN_1723971	ILMN_1755290			ILMN_1769810			ILMN_1685663	ILMN_1724708
		ILMN_1724059	ILMN_1755419			ILMN_1769926			ILMN_1685427	ILMN_1724774
		ILMN_1724300	ILMN_1756220			ILMN_1770161			ILMN_1685314	ILMN_1724877
		ILMN_1724300	ILMN_1756806			ILMN_1770307			ILMN_1685272	ILMN_1724977
		ILMN_1724350	ILMN_1756806			ILMN_1770373			ILMN_1685176	ILMN_1725090
		ILMN_1724396	ILMN_1756811			ILMN_1770479			ILMN_1684887	ILMN_1725193
		ILMN_1724410	ILMN_1757026			ILMN_1770634			ILMN_1684887	ILMN_1725241
		ILMN_1724612	ILMN_1757052			ILMN_1770711			ILMN_1684850	ILMN_1725485
		ILMN_1724666	ILMN_1757072			ILMN_1770800			ILMN_1684620	ILMN_1725519
		ILMN_1724668	ILMN_1757085			ILMN_1770922			ILMN_1684341	ILMN_1725547
		ILMN_1724668	ILMN_1757106			ILMN_1771148			ILMN_1684306	ILMN_1725556
		ILMN_1724668	ILMN_1757130			ILMN_1771599			ILMN_1684211	ILMN_1725678
		ILMN_1724669	ILMN_1757278			ILMN_1771841			ILMN_1683867	ILMN_1725889
		ILMN_1724722	ILMN_1757370			ILMN_1771962			ILMN_1683752	ILMN_1725899
		ILMN_1724738	ILMN_1757378			ILMN_1772233			ILMN_1683450	ILMN_1725910
		ILMN_1724946	ILMN_1757378			ILMN_1772260			ILMN_1682747	ILMN_1726030
		ILMN_1725234	ILMN_1757552			ILMN_1772314			ILMN_1682599	ILMN_1726245
		ILMN_1725234	ILMN_1757644			ILMN_1772612			ILMN_1682147	ILMN_1726247
		ILMN_1725234	ILMN_1757644			ILMN_1772614			ILMN_1681777	ILMN_1726266
		ILMN_1725235	ILMN_1757723			ILMN_1772667			ILMN_1681675	ILMN_1726409
		ILMN_1725297	ILMN_1758067			ILMN_1772686			ILMN_1681646	ILMN_1726589
		ILMN_1725306	ILMN_1758093			ILMN_1772697			ILMN_1680740	ILMN_1726624
		ILMN_1725338	ILMN_1758146			ILMN_1772824			ILMN_1680390	ILMN_1726666
		ILMN_1725338	ILMN_1758281			ILMN_1772869			ILMN_1680054	ILMN_1726711
		ILMN_1725680	ILMN_1758626			ILMN_1772910			ILMN_1680018	ILMN_1726769
		ILMN_1725692	ILMN_1758626			ILMN_1772938			ILMN_1679836	ILMN_1726840
		ILMN_1725746	ILMN_1758719			ILMN_1773042			ILMN_1679826	ILMN_1726879
		ILMN_1725809	ILMN_1758719			ILMN_1773079			ILMN_1679638	ILMN_1727084
		ILMN_1725852	ILMN_1759030			ILMN_1773082			ILMN_1679464	ILMN_1727156
		ILMN_1725896	ILMN_1759030			ILMN_1773326			ILMN_1679290	ILMN_1727177
		ILMN_1725899	ILMN_1759252			ILMN_1773352			ILMN_1679139	ILMN_1727360
		ILMN_1726030	ILMN_1759344			ILMN_1773389			ILMN_1678904	ILMN_1727393
		ILMN_1726114	ILMN_1759622			ILMN_1773497			ILMN_1678810	ILMN_1727426
		ILMN_1726164	ILMN_1759622			ILMN_1773781			ILMN_1678531	ILMN_1727532
		ILMN_1726266	ILMN_1759922			ILMN_1773959			ILMN_1678493	ILMN_1727577
		ILMN_1726342	ILMN_1760320			ILMN_1774071			ILMN_1678095	ILMN_1727592
		ILMN_1726420	ILMN_1760320			ILMN_1774153			ILMN_1677765	ILMN_1727709
		ILMN_1726574	ILMN_1760347			ILMN_1774191			ILMN_1677466	ILMN_1727790
		ILMN_1726666	ILMN_1760410			ILMN_1774191			ILMN_1677464	ILMN_1727815
		ILMN_1726666	ILMN_1760410			ILMN_1774334			ILMN_1677376	ILMN_1727992
		ILMN_1726720	ILMN_1760410			ILMN_1774447			ILMN_1677032	ILMN_1727992
		ILMN_1726720	ILMN_1760490			ILMN_1774585			ILMN_1676980	ILMN_1728107
		ILMN_1726720	ILMN_1760575			ILMN_1774602			ILMN_1676728	ILMN_1728183
		ILMN_1726720	ILMN_1760575			ILMN_1774739			ILMN_1676361	ILMN_1728334
		ILMN_1726840	ILMN_1760575			ILMN_1774779			ILMN_1676173	ILMN_1728334
		ILMN_1726840	ILMN_1760575			ILMN_1774813			ILMN_1675776	ILMN_1728337
		ILMN_1726840	ILMN_1760649			ILMN_1775268			ILMN_1675453	ILMN_1728570
		ILMN_1726879	ILMN_1760778			ILMN_1775336			ILMN_1675219	ILMN_1728572
		ILMN_1727041	ILMN_1760792			ILMN_1775432			ILMN_1675024	ILMN_1728642
		ILMN_1727080	ILMN_1760849			ILMN_1775522			ILMN_1674795	ILMN_1728645
		ILMN_1727195	ILMN_1761072			ILMN_1775587			ILMN_1674663	ILMN_1728663
		ILMN_1727195	ILMN_1761456			ILMN_1775962			ILMN_1674588	ILMN_1728677
		ILMN_1727248	ILMN_1761476			ILMN_1776005			ILMN_1674541	ILMN_1728707
		ILMN_1727309	ILMN_1761476			ILMN_1776363			ILMN_1674402	ILMN_1728830
		ILMN_1727524	ILMN_1761646			ILMN_1776464			ILMN_1674386	ILMN_1728858
		ILMN_1727532	ILMN_1761646			ILMN_1776602			ILMN_1674280	ILMN_1729095
		ILMN_1727532	ILMN_1761808			ILMN_1776649			ILMN_1674044	ILMN_1729117
		ILMN_1727567	ILMN_1761941			ILMN_1776838			ILMN_1672800	ILMN_1729251
		ILMN_1727606	ILMN_1761994			ILMN_1776936			ILMN_1672795	ILMN_1729288
		ILMN_1727862	ILMN_1762231			ILMN_1777190			ILMN_1672545	ILMN_1729368
		ILMN_1727909	ILMN_1762231			ILMN_1777199			ILMN_1672094	ILMN_1729369
		ILMN_1727992	ILMN_1762303			ILMN_1777245			ILMN_1671619	ILMN_1729409
		ILMN_1728019	ILMN_1762439			ILMN_1777261			ILMN_1671557	ILMN_1729915
		ILMN_1728301	ILMN_1762439			ILMN_1777562			ILMN_1671547	ILMN_1730039
		ILMN_1728334	ILMN_1762825			ILMN_1777660			ILMN_1671365	ILMN_1730101
		ILMN_1728369	ILMN_1762825			ILMN_1777683			ILMN_1671039	ILMN_1730201
		ILMN_1728570	ILMN_1763018			ILMN_1777758			ILMN_1670719	ILMN_1730218
		ILMN_1728603	ILMN_1763018			ILMN_1777845			ILMN_1670715	ILMN_1730622
		ILMN_1728799	ILMN_1763265			ILMN_1778059			ILMN_1670660	ILMN_1730625
		ILMN_1728802	ILMN_1763419			ILMN_1778064			ILMN_1670572	ILMN_1730645
		ILMN_1728802	ILMN_1763540			ILMN_1778154			ILMN_1670343	ILMN_1730765
		ILMN_1728870	ILMN_1763750			ILMN_1778237			ILMN_1670185	ILMN_1730945
		ILMN_1729075	ILMN_1763989			ILMN_1778308			ILMN_1669928	ILMN_1730998
		ILMN_1729077	ILMN_1764087			ILMN_1778561			ILMN_1669813	ILMN_1731025
		ILMN_1729077	ILMN_1764207			ILMN_1778964			ILMN_1669745	ILMN_1731044
		ILMN_1729077	ILMN_1764228			ILMN_1779070			ILMN_1669575	ILMN_1731206
		ILMN_1729077	ILMN_1764414			ILMN_1779182			ILMN_1669566	ILMN_1731237
		ILMN_1729077	ILMN_1764414			ILMN_1779213			ILMN_1669497	ILMN_1731240
		ILMN_1729077	ILMN_1764577			ILMN_1779228			ILMN_1669410	ILMN_1731397
		ILMN_1729144	ILMN_1764850			ILMN_1779241			ILMN_1669393	ILMN_1731446
		ILMN_1729188	ILMN_1765076			ILMN_1779386			ILMN_1669046	ILMN_1731610
		ILMN_1729314	ILMN_1765122			ILMN_1779579			ILMN_1668985	ILMN_1731616
		ILMN_1729409	ILMN_1765208			ILMN_1779854			ILMN_1668984	ILMN_1731621
		ILMN_1729409	ILMN_1765401			ILMN_1779855			ILMN_1668760	ILMN_1731699
		ILMN_1729596	ILMN_1765401			ILMN_1779934			ILMN_1668566	ILMN_1731714
		ILMN_1729691	ILMN_1765668			ILMN_1779997			ILMN_1668313	ILMN_1731777
		ILMN_1729691	ILMN_1766054			ILMN_1780170			ILMN_1668312	ILMN_1731862
		ILMN_1729713	ILMN_1766169			ILMN_1780349			ILMN_1668242	ILMN_1731964
		ILMN_1729713	ILMN_1766169			ILMN_1780591			ILMN_1668067	ILMN_1731966
		ILMN_1729801	ILMN_1766222			ILMN_1780758			ILMN_1668012	ILMN_1732149
		ILMN_1730191	ILMN_1766408			ILMN_1780894			ILMN_1667893	ILMN_1732151
		ILMN_1730191	ILMN_1766408			ILMN_1781097			ILMN_1667626	ILMN_1732158
		ILMN_1730191	ILMN_1766528			ILMN_1781149			ILMN_1667592	ILMN_1732197
		ILMN_1730295	ILMN_1766713			ILMN_1781207			ILMN_1667058	ILMN_1732408
		ILMN_1730464	ILMN_1766753			ILMN_1781222			ILMN_1667022	ILMN_1732410
		ILMN_1730491	ILMN_1766753			ILMN_1781626			ILMN_1666986	ILMN_1732538
		ILMN_1730523	ILMN_1766753			ILMN_1781700			ILMN_1666656	ILMN_1732678
		ILMN_1730523	ILMN_1766753			ILMN_1781841			ILMN_1666594	ILMN_1732716
		ILMN_1730639	ILMN_1766753			ILMN_1781952			ILMN_1666236	ILMN_1732716
		ILMN_1730731	ILMN_1766753			ILMN_1782004			ILMN_1666203	ILMN_1732716
		ILMN_1730797	ILMN_1766983			ILMN_1782043			ILMN_1666096	ILMN_1732716
		ILMN_1731025	ILMN_1766984			ILMN_1782098			ILMN_1665696	ILMN_1732799
		ILMN_1731025	ILMN_1767113			ILMN_1782142			ILMN_1665435	ILMN_1732831
		ILMN_1731025	ILMN_1767135			ILMN_1782181			ILMN_1665372	ILMN_1732921
		ILMN_1731064	ILMN_1767256			ILMN_1782558			ILMN_1665372	ILMN_1733045
		ILMN_1731073	ILMN_1767320			ILMN_1782761			ILMN_1665257	ILMN_1733066
		ILMN_1731157	ILMN_1767320			ILMN_1782922			ILMN_1665035	ILMN_1733157
		ILMN_1731165	ILMN_1767514			ILMN_1782953			ILMN_1664978	ILMN_1733415
		ILMN_1731203	ILMN_1767514			ILMN_1782955			ILMN_1664855	ILMN_1733538
		ILMN_1731231	ILMN_1767514			ILMN_1783149			ILMN_1664630	ILMN_1733564
		ILMN_1731240	ILMN_1767612			ILMN_1783182			ILMN_1664581	ILMN_1733746
		ILMN_1731299	ILMN_1767649			ILMN_1783204			ILMN_1664516	ILMN_1733756
		ILMN_1731314	ILMN_1767649			ILMN_1783226			ILMN_1664265	ILMN_1733781
		ILMN_1731358	ILMN_1768004			ILMN_1783593			ILMN_1664122	ILMN_1733847
		ILMN_1731374	ILMN_1768115			ILMN_1783908			ILMN_1664071	ILMN_1733851
		ILMN_1731529	ILMN_1768117			ILMN_1783946			ILMN_1664065	ILMN_1733860
		ILMN_1731616	ILMN_1768197			ILMN_1783954			ILMN_1663916	ILMN_1734190
		ILMN_1731736	ILMN_1768197			ILMN_1783998			ILMN_1663816	ILMN_1734445
		ILMN_1731736	ILMN_1768391			ILMN_1784083			ILMN_1663495	ILMN_1734611
		ILMN_1732176	ILMN_1768399			ILMN_1784238			ILMN_1663263	ILMN_1734653
		ILMN_1732296	ILMN_1768470			ILMN_1784287			ILMN_1663195	ILMN_1734667
		ILMN_1732318	ILMN_1768505			ILMN_1784320			ILMN_1662973	ILMN_1734893
		ILMN_1732371	ILMN_1768505			ILMN_1784364			ILMN_1662932	ILMN_1734950
		ILMN_1732371	ILMN_1768798			ILMN_1784459			ILMN_1662884	ILMN_1735045
		ILMN_1732408	ILMN_1768828			ILMN_1784582			ILMN_1662741	ILMN_1735108
		ILMN_1732550	ILMN_1768895			ILMN_1784608			ILMN_1662362	ILMN_1735365
		ILMN_1732781	ILMN_1768913			ILMN_1784709			ILMN_1662155	ILMN_1735438
		ILMN_1733066	ILMN_1768930			ILMN_1784905			ILMN_1662010	ILMN_1735502
		ILMN_1733249	ILMN_1769245			ILMN_1785037			ILMN_1661861	ILMN_1735570
		ILMN_1733324	ILMN_1769245			ILMN_1785061			ILMN_1661843	ILMN_1735737
		ILMN_1733396	ILMN_1769517			ILMN_1785272			ILMN_1661809	ILMN_1735743
		ILMN_1733519	ILMN_1769615			ILMN_1785286			ILMN_1661197	ILMN_1735745
		ILMN_1733616	ILMN_1769665			ILMN_1785345			ILMN_1660907	ILMN_1735764
		ILMN_1733616	ILMN_1769671			ILMN_1785393			ILMN_1660858	ILMN_1735779
		ILMN_1733680	ILMN_1769810			ILMN_1785424			ILMN_1660629	ILMN_1735877
		ILMN_1733680	ILMN_1769822			ILMN_1785486			ILMN_1660400	ILMN_1735910
		ILMN_1733680	ILMN_1769869			ILMN_1785535			ILMN_1660364	ILMN_1735996
		ILMN_1733680	ILMN_1770245			ILMN_1785646			ILMN_1660315	ILMN_1736026
		ILMN_1733680	ILMN_1770281			ILMN_1785699			ILMN_1660222	ILMN_1736078
		ILMN_1733680	ILMN_1770665			ILMN_1785732			ILMN_1660125	ILMN_1736101
		ILMN_1733860	ILMN_1770676			ILMN_1785891			ILMN_1660031	ILMN_1736178
		ILMN_1733864	ILMN_1770892			ILMN_1786139			ILMN_1659952	ILMN_1736184
		ILMN_1733879	ILMN_1770892			ILMN_1786197			ILMN_1659852	ILMN_1736448
		ILMN_1733929	ILMN_1770895			ILMN_1786335			ILMN_1659749	ILMN_1736539
		ILMN_1734190	ILMN_1771268			ILMN_1786357			ILMN_1659696	ILMN_1736670
		ILMN_1734276	ILMN_1771376			ILMN_1786532			ILMN_1659297	ILMN_1736806
		ILMN_1734276	ILMN_1771523			ILMN_1787115			ILMN_1658925	ILMN_1736828
		ILMN_1734276	ILMN_1771599			ILMN_1787190			ILMN_1658920	ILMN_1736911
		ILMN_1734285	ILMN_1771878			ILMN_1787345			ILMN_1658847	ILMN_1736956
		ILMN_1734676	ILMN_1772241			ILMN_1787378			ILMN_1658835	ILMN_1737025
		ILMN_1734766	ILMN_1772261			ILMN_1787513			ILMN_1658619	ILMN_1737036
		ILMN_1734788	ILMN_1772359			ILMN_1787529			ILMN_1658499	ILMN_1737096
		ILMN_1735156	ILMN_1772798			ILMN_1787705			ILMN_1658483	ILMN_1737162
		ILMN_1735172	ILMN_1773063			ILMN_1787897			ILMN_1658426	ILMN_1737320
		ILMN_1735488	ILMN_1773337			ILMN_1788019			ILMN_1658143	ILMN_1737965
		ILMN_1735495	ILMN_1773413			ILMN_1788421			ILMN_1658017	ILMN_1737972
		ILMN_1735534	ILMN_1773413			ILMN_1788457			ILMN_1657898	ILMN_1738009
		ILMN_1735704	ILMN_1773485			ILMN_1788629			ILMN_1657818	ILMN_1738095
		ILMN_1735737	ILMN_1773576			ILMN_1788774			ILMN_1657679	ILMN_1738116
		ILMN_1735737	ILMN_1773968			ILMN_1788802			ILMN_1657631	ILMN_1738132
		ILMN_1735737	ILMN_1774063			ILMN_1788886			ILMN_1657443	ILMN_1738233
		ILMN_1735737	ILMN_1774063			ILMN_1788936			ILMN_1657381	ILMN_1738335
		ILMN_1735737	ILMN_1774207			ILMN_1789001			ILMN_1657344	ILMN_1738589
		ILMN_1735779	ILMN_1774207			ILMN_1789027			ILMN_1657128	ILMN_1738646
		ILMN_1736015	ILMN_1774410			ILMN_1789387			ILMN_1656910	ILMN_1738684
		ILMN_1736026	ILMN_1774617			ILMN_1789464			ILMN_1656761	ILMN_1738742
		ILMN_1736223	ILMN_1774739			ILMN_1789507			ILMN_1656472	ILMN_1738783
		ILMN_1736267	ILMN_1774739			ILMN_1789541			ILMN_1656419	ILMN_1738825
		ILMN_1736471	ILMN_1774844			ILMN_1789639			ILMN_1656415	ILMN_1738854
		ILMN_1736527	ILMN_1774937			ILMN_1789773			ILMN_1656361	ILMN_1738885
		ILMN_1736527	ILMN_1775058			ILMN_1790080			ILMN_1656342	ILMN_1738992
		ILMN_1736527	ILMN_1775058			ILMN_1790098			ILMN_1656310	ILMN_1739154
		ILMN_1736538	ILMN_1775074			ILMN_1790160			ILMN_1656218	ILMN_1739178
		ILMN_1736704	ILMN_1775170			ILMN_1790227			ILMN_1656079	ILMN_1739429
		ILMN_1736741	ILMN_1775192			ILMN_1790270			ILMN_1655722	ILMN_1739496
		ILMN_1736834	ILMN_1775192			ILMN_1790529			ILMN_1655664	ILMN_1739558
		ILMN_1736834	ILMN_1775192			ILMN_1790645			ILMN_1655614	ILMN_1739582
		ILMN_1736834	ILMN_1775269			ILMN_1790688			ILMN_1655229	ILMN_1739594
		ILMN_1736972	ILMN_1775269			ILMN_1790751			ILMN_1654786	ILMN_1739601
		ILMN_1736982	ILMN_1775759			ILMN_1790761			ILMN_1654692	ILMN_1739640
		ILMN_1737036	ILMN_1775829			ILMN_1790801			ILMN_1654685	ILMN_1739714
		ILMN_1737089	ILMN_1776092			ILMN_1790832			ILMN_1654414	ILMN_1739759
		ILMN_1737308	ILMN_1776105			ILMN_1791188			ILMN_1654268	ILMN_1739872
		ILMN_1737426	ILMN_1776158			ILMN_1791190			ILMN_1654074	ILMN_1739885
		ILMN_1737561	ILMN_1776493			ILMN_1791226			ILMN_1654072	ILMN_1739946
		ILMN_1737561	ILMN_1776838			ILMN_1791242			ILMN_1653965	ILMN_1740024
		ILMN_1737754	ILMN_1776838			ILMN_1791447			ILMN_1653879	ILMN_1740076
		ILMN_1737754	ILMN_1776838			ILMN_1791508			ILMN_1653824	ILMN_1740104
		ILMN_1737754	ILMN_1777060			ILMN_1791511			ILMN_1653822	ILMN_1740146
		ILMN_1737981	ILMN_1777521			ILMN_1791593			ILMN_1653480	ILMN_1740231
		ILMN_1737993	ILMN_1777526			ILMN_1791623			ILMN_1653220	ILMN_1740269
		ILMN_1738368	ILMN_1777555			ILMN_1791890			ILMN_1653174	ILMN_1740494
		ILMN_1738749	ILMN_1777721			ILMN_1792363			ILMN_1652677	ILMN_1740508
		ILMN_1738992	ILMN_1777758			ILMN_1792679			ILMN_1652674	ILMN_1740524
		ILMN_1739134	ILMN_1777845			ILMN_1792922			ILMN_1652604	ILMN_1740711
		ILMN_1739428	ILMN_1778010			ILMN_1792978			ILMN_1652409	ILMN_1740728
		ILMN_1739583	ILMN_1778203			ILMN_1793317			ILMN_1652171	ILMN_1740842
		ILMN_1739587	ILMN_1778226			ILMN_1793378			ILMN_1652151	ILMN_1740900
		ILMN_1739641	ILMN_1778236			ILMN_1793474			ILMN_1651916	ILMN_1740938
		ILMN_1739674	ILMN_1778236			ILMN_1793747			ILMN_1651792	ILMN_1741021
		ILMN_1739674	ILMN_1778236			ILMN_1793846			ILMN_1651776	ILMN_1741165
		ILMN_1739674	ILMN_1778237			ILMN_1794364			ILMN_1651699	ILMN_1741334
		ILMN_1739674	ILMN_1778237			ILMN_1794442			ILMN_1651693	ILMN_1741356
		ILMN_1739683	ILMN_1778242			ILMN_1794552			ILMN_1651574	ILMN_1741389
		ILMN_1739683	ILMN_1778242			ILMN_1794621			ILMN_1651373	ILMN_1741404
		ILMN_1739815	ILMN_1778374			ILMN_1794890			ILMN_1651354	ILMN_1741502
		ILMN_1739815	ILMN_1778625			ILMN_1795021			ILMN_1651237	ILMN_1741632
		ILMN_1739886	ILMN_1778657			ILMN_1795119				ILMN_1741688
		ILMN_1739914	ILMN_1778657			ILMN_1795181				ILMN_1741695
		ILMN_1739985	ILMN_1778691			ILMN_1795190				ILMN_1741698
		ILMN_1740010	ILMN_1778709			ILMN_1795255				ILMN_1741727
		ILMN_1740017	ILMN_1778764			ILMN_1795275				ILMN_1742044
		ILMN_1740045	ILMN_1778956			ILMN_1795463				ILMN_1742073
		ILMN_1740160	ILMN_1778991			ILMN_1795503				ILMN_1742131
		ILMN_1740169	ILMN_1779032			ILMN_1795507				ILMN_1742307
		ILMN_1740169	ILMN_1779228			ILMN_1795679				ILMN_1742332
		ILMN_1740233	ILMN_1779228			ILMN_1795754				ILMN_1742362
		ILMN_1740308	ILMN_1779356			ILMN_1795756				ILMN_1742544
		ILMN_1740528	ILMN_1779401			ILMN_1795778				ILMN_1742840
		ILMN_1740622	ILMN_1779600			ILMN_1795865				ILMN_1743275
		ILMN_1740764	ILMN_1780036			ILMN_1796180				ILMN_1743345
		ILMN_1740938	ILMN_1780058			ILMN_1796229				ILMN_1743357
		ILMN_1740938	ILMN_1780291			ILMN_1796243				ILMN_1743361
		ILMN_1741092	ILMN_1780763			ILMN_1796268				ILMN_1743367
		ILMN_1741165	ILMN_1780824			ILMN_1796335				ILMN_1743445
		ILMN_1741165	ILMN_1780894			ILMN_1796341				ILMN_1743620
		ILMN_1741165	ILMN_1780898			ILMN_1796349				ILMN_1743836
		ILMN_1741165	ILMN_1781097			ILMN_1796628				ILMN_1743933
		ILMN_1741165	ILMN_1781097			ILMN_1796755				ILMN_1744251
		ILMN_1741544	ILMN_1781135			ILMN_1796772				ILMN_1744295
		ILMN_1741727	ILMN_1781155			ILMN_1796801				ILMN_1744381
		ILMN_1741729	ILMN_1781472			ILMN_1797009				ILMN_1744403
		ILMN_1741736	ILMN_1781999			ILMN_1797102				ILMN_1744441
		ILMN_1742054	ILMN_1781999			ILMN_1797236				ILMN_1744487
		ILMN_1742318	ILMN_1782069			ILMN_1797362				ILMN_1744693
		ILMN_1742764	ILMN_1782222			ILMN_1797475				ILMN_1744817
		ILMN_1742788	ILMN_1782222			ILMN_1797557				ILMN_1744862
		ILMN_1742824	ILMN_1782459			ILMN_1797578				ILMN_1744897
		ILMN_1742922	ILMN_1782609			ILMN_1797753				ILMN_1745112
		ILMN_1743241	ILMN_1782788			ILMN_1797822				ILMN_1745213
		ILMN_1743262	ILMN_1782897			ILMN_1797933				ILMN_1745256
		ILMN_1743275	ILMN_1782922			ILMN_1798046				ILMN_1745533
		ILMN_1743301	ILMN_1782954			ILMN_1798379				ILMN_1745607
		ILMN_1743301	ILMN_1782991			ILMN_1798543				ILMN_1745827
		ILMN_1743301	ILMN_1783182			ILMN_1798779				ILMN_1745849
		ILMN_1743301	ILMN_1783673			ILMN_1798841				ILMN_1745994
		ILMN_1743356	ILMN_1783673			ILMN_1798952				ILMN_1746085
		ILMN_1743361	ILMN_1783695			ILMN_1798975				ILMN_1746158
		ILMN_1743367	ILMN_1783695			ILMN_1798992				ILMN_1746420
		ILMN_1743619	ILMN_1783852			ILMN_1799026				ILMN_1746465
		ILMN_1743638	ILMN_1783852			ILMN_1799139				ILMN_1746492
		ILMN_1743638	ILMN_1784128			ILMN_1799259				ILMN_1746604
		ILMN_1743933	ILMN_1784256			ILMN_1799889				ILMN_1746652
		ILMN_1744003	ILMN_1784256			ILMN_1800038				ILMN_1746658
		ILMN_1744003	ILMN_1784367			ILMN_1800091				ILMN_1746763
		ILMN_1744299	ILMN_1784523			ILMN_1800317				ILMN_1746883
		ILMN_1744381	ILMN_1784578			ILMN_1800374				ILMN_1746888
		ILMN_1744381	ILMN_1784578			ILMN_1800540				ILMN_1746945
		ILMN_1744458	ILMN_1784627			ILMN_1800638				ILMN_1747023
		ILMN_1744817	ILMN_1784665			ILMN_1800642				ILMN_1747192
		ILMN_1744830	ILMN_1784665			ILMN_1800659				ILMN_1747271
		ILMN_1745038	ILMN_1784756			ILMN_1801044				ILMN_1747344
		ILMN_1745071	ILMN_1784766			ILMN_1801068				ILMN_1747397
		ILMN_1745079	ILMN_1785061			ILMN_1801077				ILMN_1747436
		ILMN_1745079	ILMN_1785141			ILMN_1801090				ILMN_1747593
		ILMN_1745134	ILMN_1785179			ILMN_1801205				ILMN_1747596
		ILMN_1745765	ILMN_1785268			ILMN_1801307				ILMN_1747650
		ILMN_1745927	ILMN_1785268			ILMN_1801616				ILMN_1747685
		ILMN_1745927	ILMN_1785268			ILMN_1801658				ILMN_1747783
		ILMN_1745949	ILMN_1785330			ILMN_1801842				ILMN_1747850
		ILMN_1745949	ILMN_1785402			ILMN_1801867				ILMN_1747948
		ILMN_1746012	ILMN_1785660			ILMN_1802082				ILMN_1748323
		ILMN_1746243	ILMN_1785988			ILMN_1802160				ILMN_1748444
		ILMN_1746561	ILMN_1785988			ILMN_1802174				ILMN_1748444
		ILMN_1746837	ILMN_1785988			ILMN_1802251				ILMN_1748538
		ILMN_1746888	ILMN_1786069			ILMN_1802316				ILMN_1748694
		ILMN_1747067	ILMN_1786105			ILMN_1802404				ILMN_1748694
		ILMN_1747238	ILMN_1787115			ILMN_1802456				ILMN_1748719
		ILMN_1747238	ILMN_1787190			ILMN_1802458				ILMN_1748719
		ILMN_1747251	ILMN_1787190			ILMN_1802654				ILMN_1748719
		ILMN_1747318	ILMN_1787345			ILMN_1802690				ILMN_1748738
		ILMN_1747344	ILMN_1787378			ILMN_1802901				ILMN_1748890
		ILMN_1747395	ILMN_1787378			ILMN_1803033				ILMN_1749001
		ILMN_1747436	ILMN_1787518			ILMN_1803094				ILMN_1749032
		ILMN_1747613	ILMN_1787548			ILMN_1803213				ILMN_1749073
		ILMN_1747716	ILMN_1788002			ILMN_1803338				ILMN_1749077
		ILMN_1747744	ILMN_1788005			ILMN_1803348				ILMN_1749081
		ILMN_1747771	ILMN_1788005			ILMN_1803367				ILMN_1749115
		ILMN_1747850	ILMN_1788078			ILMN_1803479				ILMN_1749131
		ILMN_1747850	ILMN_1788160			ILMN_1803788				ILMN_1749343
		ILMN_1747850	ILMN_1788462			ILMN_1803824				ILMN_1749372
		ILMN_1747911	ILMN_1788547			ILMN_1803825				ILMN_1749466
		ILMN_1748323	ILMN_1788623			ILMN_1803956				ILMN_1749478
		ILMN_1748358	ILMN_1788625			ILMN_1803977				ILMN_1749553
		ILMN_1748694	ILMN_1788711			ILMN_1804170				ILMN_1749738
		ILMN_1748844	ILMN_1788778			ILMN_1804604				ILMN_1749846
		ILMN_1748907	ILMN_1789018			ILMN_1804743				ILMN_1749960
		ILMN_1748984	ILMN_1789095			ILMN_1804870				ILMN_1750324
		ILMN_1749327	ILMN_1789095			ILMN_1805132				ILMN_1750496
		ILMN_1749327	ILMN_1789338			ILMN_1805177				ILMN_1750563
		ILMN_1749338	ILMN_1789510			ILMN_1805200				ILMN_1750821
		ILMN_1749338	ILMN_1789830			ILMN_1805376				ILMN_1750912
		ILMN_1749396	ILMN_1789830			ILMN_1805606				ILMN_1751016
		ILMN_1749478	ILMN_1790311			ILMN_1805614				ILMN_1751028
		ILMN_1749639	ILMN_1790533			ILMN_1805792				ILMN_1751062
		ILMN_1749639	ILMN_1790533			ILMN_1806003				ILMN_1751398
		ILMN_1749639	ILMN_1790533			ILMN_1806030				ILMN_1751439
		ILMN_1749639	ILMN_1790549			ILMN_1806320				ILMN_1751453
		ILMN_1749639	ILMN_1791523			ILMN_1806752				ILMN_1751474
		ILMN_1749639	ILMN_1791547			ILMN_1806825				ILMN_1751559
		ILMN_1749722	ILMN_1791702			ILMN_1806906				ILMN_1751596
		ILMN_1749848	ILMN_1791702			ILMN_1807042				ILMN_1751785
		ILMN_1750240	ILMN_1792135			ILMN_1807212				ILMN_1751789
		ILMN_1750330	ILMN_1792497			ILMN_1807303				ILMN_1751897
		ILMN_1750352	ILMN_1792660			ILMN_1807439				ILMN_1751943
		ILMN_1750373	ILMN_1792710			ILMN_1807881				ILMN_1752088
		ILMN_1750496	ILMN_1793220			ILMN_1807894				ILMN_1752247
		ILMN_1750496	ILMN_1793651			ILMN_1807914				ILMN_1752343
		ILMN_1750496	ILMN_1793770			ILMN_1807925				ILMN_1752478
		ILMN_1750674	ILMN_1793846			ILMN_1807969				ILMN_1752510
		ILMN_1750785	ILMN_1793849			ILMN_1808835				ILMN_1752548
		ILMN_1750861	ILMN_1793849			ILMN_1809035				ILMN_1752562
		ILMN_1750961	ILMN_1793965			ILMN_1809099				ILMN_1752658
		ILMN_1751040	ILMN_1793965			ILMN_1809101				ILMN_1752668
		ILMN_1751040	ILMN_1794190			ILMN_1809850				ILMN_1752810
		ILMN_1751141	ILMN_1794190			ILMN_1809894				ILMN_1752935
		ILMN_1751346	ILMN_1794392			ILMN_1809931				ILMN_1752965
		ILMN_1751425	ILMN_1794392			ILMN_1809972				ILMN_1752968
		ILMN_1751425	ILMN_1794470			ILMN_1810011				ILMN_1753143
		ILMN_1751492	ILMN_1794522			ILMN_1810120				ILMN_1753169
		ILMN_1751596	ILMN_1794976			ILMN_1810172				ILMN_1753241
		ILMN_1751901	ILMN_1794976			ILMN_1810227				ILMN_1753312
		ILMN_1751901	ILMN_1794976			ILMN_1810252				ILMN_1753329
		ILMN_1751904	ILMN_1794976			ILMN_1810275				ILMN_1753345
		ILMN_1751904	ILMN_1795341			ILMN_1810540				ILMN_1753789
		ILMN_1751904	ILMN_1795341			ILMN_1810584				ILMN_1753823
		ILMN_1751943	ILMN_1795442			ILMN_1810691				ILMN_1753877
		ILMN_1752226	ILMN_1795442			ILMN_1810738				ILMN_1753910
		ILMN_1752226	ILMN_1795906			ILMN_1810797				ILMN_1753931
		ILMN_1752416	ILMN_1795911			ILMN_1810844				ILMN_1754076
		ILMN_1752755	ILMN_1795937			ILMN_1810864				ILMN_1754103
		ILMN_1752810	ILMN_1795937			ILMN_1810910				ILMN_1754105
		ILMN_1752813	ILMN_1796075			ILMN_1811370				ILMN_1754491
		ILMN_1752813	ILMN_1796229			ILMN_1811405				ILMN_1754507
		ILMN_1752897	ILMN_1796245			ILMN_1811592				ILMN_1754555
		ILMN_1753135	ILMN_1796256			ILMN_1811598				ILMN_1754716
		ILMN_1753135	ILMN_1796417			ILMN_1811765				ILMN_1754727
		ILMN_1753135	ILMN_1796417			ILMN_1811877				ILMN_1754727
		ILMN_1753196	ILMN_1796669			ILMN_1811997				ILMN_1754969
		ILMN_1753312	ILMN_1796738			ILMN_1812091				ILMN_1755051
		ILMN_1753312	ILMN_1796743			ILMN_1812139				ILMN_1755352
		ILMN_1753312	ILMN_1797281			ILMN_1812452				ILMN_1755369
		ILMN_1753312	ILMN_1797499			ILMN_1812474				ILMN_1755535
		ILMN_1753312	ILMN_1797522			ILMN_1812759				ILMN_1755571
		ILMN_1753312	ILMN_1797522			ILMN_1812926				ILMN_1755741
		ILMN_1753330	ILMN_1797594			ILMN_1813043				ILMN_1756443
		ILMN_1753330	ILMN_1797822			ILMN_1813091				ILMN_1756573
		ILMN_1753330	ILMN_1797822			ILMN_1813341				ILMN_1756683
		ILMN_1753330	ILMN_1797861			ILMN_1813379				ILMN_1756755
		ILMN_1753330	ILMN_1797861			ILMN_1813572				ILMN_1756928
		ILMN_1753330	ILMN_1797861			ILMN_1813796				ILMN_1756935
		ILMN_1753567	ILMN_1797861			ILMN_1813911				ILMN_1756959
		ILMN_1753597	ILMN_1798081			ILMN_1814077				ILMN_1757081
		ILMN_1753663	ILMN_1798081			ILMN_1814247				ILMN_1757184
		ILMN_1753663	ILMN_1798311			ILMN_1814313				ILMN_1757210
		ILMN_1753819	ILMN_1798354			ILMN_1814526				ILMN_1757255
		ILMN_1753913	ILMN_1798448			ILMN_1814773				ILMN_1757387
		ILMN_1753913	ILMN_1798528			ILMN_1814799				ILMN_1757441
		ILMN_1753913	ILMN_1798533			ILMN_1814812				ILMN_1757477
		ILMN_1753980	ILMN_1798657			ILMN_1814823				ILMN_1757506
		ILMN_1754077	ILMN_1798804			ILMN_1815023				ILMN_1757521
		ILMN_1754103	ILMN_1798885			ILMN_1815035				ILMN_1757604
		ILMN_1754103	ILMN_1798886			ILMN_1815121				ILMN_1757634
		ILMN_1754244	ILMN_1798886			ILMN_1815131				ILMN_1757736
		ILMN_1754438	ILMN_1798926			ILMN_1815154				ILMN_1757838
		ILMN_1754528	ILMN_1799024			ILMN_1815308				ILMN_1758067
		ILMN_1754528	ILMN_1799104			ILMN_1815679				ILMN_1758128
		ILMN_1754528	ILMN_1799139			ILMN_1820389				ILMN_1758146
		ILMN_1754528	ILMN_1799569			ILMN_1820437				ILMN_1758232
		ILMN_1754600	ILMN_1799628			ILMN_1829768				ILMN_1758281
		ILMN_1754956	ILMN_1799853			ILMN_1836531				ILMN_1758371
		ILMN_1755016	ILMN_1800020			ILMN_1837428				ILMN_1758400
		ILMN_1755016	ILMN_1800164			ILMN_1838575				ILMN_1758418
		ILMN_1755290	ILMN_1800164			ILMN_1842582				ILMN_1758443
		ILMN_1755290	ILMN_1800512			ILMN_1842850				ILMN_1758461
		ILMN_1755290	ILMN_1800638			ILMN_1853711				ILMN_1758497
		ILMN_1755290	ILMN_1800642			ILMN_1854469				ILMN_1758829
		ILMN_1755364	ILMN_1800871			ILMN_1858486				ILMN_1758895
		ILMN_1755364	ILMN_1801043			ILMN_1861376				ILMN_1758924
		ILMN_1755383	ILMN_1801216			ILMN_1862302				ILMN_1759327
		ILMN_1755571	ILMN_1801383			ILMN_1862909				ILMN_1759330
		ILMN_1755620	ILMN_1801456			ILMN_1864900				ILMN_1759448
		ILMN_1755758	ILMN_1801464			ILMN_1866460				ILMN_1759487
		ILMN_1755822	ILMN_1801491			ILMN_1866480				ILMN_1759501
		ILMN_1755942	ILMN_1801616			ILMN_1867439				ILMN_1759542
		ILMN_1755954	ILMN_1801899			ILMN_1867517				ILMN_1759550
		ILMN_1756043	ILMN_1801899			ILMN_1867664				ILMN_1759550
		ILMN_1756043	ILMN_1801928			ILMN_1868851				ILMN_1759633
		ILMN_1756285	ILMN_1802019			ILMN_1869034				ILMN_1759670
		ILMN_1756312	ILMN_1802203			ILMN_1872457				ILMN_1759772
		ILMN_1756378	ILMN_1802338			ILMN_1873278				ILMN_1759787
		ILMN_1756550	ILMN_1802380			ILMN_1877738				ILMN_1759889
		ILMN_1756590	ILMN_1802404			ILMN_1879857				ILMN_1759920
		ILMN_1756615	ILMN_1802456			ILMN_1886422				ILMN_1760047
		ILMN_1756953	ILMN_1802457			ILMN_1888359				ILMN_1760153
		ILMN_1757106	ILMN_1802457			ILMN_1888609				ILMN_1760303
		ILMN_1757142	ILMN_1802631			ILMN_1890253				ILMN_1760314
		ILMN_1757220	ILMN_1802699			ILMN_1892050				ILMN_1760347
		ILMN_1757380	ILMN_1802799			ILMN_1898518				ILMN_1760493
		ILMN_1757877	ILMN_1802963			ILMN_1903568				ILMN_1760574
		ILMN_1758128	ILMN_1803183			ILMN_1908918				ILMN_1760727
		ILMN_1758371	ILMN_1803254			ILMN_1910180				ILMN_1761000
		ILMN_1758371	ILMN_1803302			ILMN_1913060				ILMN_1761084
		ILMN_1758390	ILMN_1803312			ILMN_1913641				ILMN_1761163
		ILMN_1758390	ILMN_1803429			ILMN_1917290				ILMN_1761199
		ILMN_1758390	ILMN_1803476			ILMN_2041190				ILMN_1761247
		ILMN_1758404	ILMN_1803611			ILMN_2041483				ILMN_1761264
		ILMN_1758457	ILMN_1803698			ILMN_2042651				ILMN_1761324
		ILMN_1758457	ILMN_1803698			ILMN_2044226				ILMN_1761425
		ILMN_1758457	ILMN_1803799			ILMN_2046611				ILMN_1761551
		ILMN_1758457	ILMN_1803819			ILMN_2046730				ILMN_1761577
		ILMN_1758457	ILMN_1803819			ILMN_2050911				ILMN_1761778
		ILMN_1758461	ILMN_1803882			ILMN_2051972				ILMN_1761833
		ILMN_1758719	ILMN_1803988			ILMN_2052135				ILMN_1761968
		ILMN_1758735	ILMN_1803988			ILMN_2052331				ILMN_1762106
		ILMN_1758735	ILMN_1804332			ILMN_2052335				ILMN_1762151
		ILMN_1758823	ILMN_1804735			ILMN_2052924				ILMN_1762231
		ILMN_1758907	ILMN_1804735			ILMN_2053829				ILMN_1762255
		ILMN_1758907	ILMN_1804775			ILMN_2054297				ILMN_1762260
		ILMN_1758938	ILMN_1804798			ILMN_2054461				ILMN_1762262
		ILMN_1759232	ILMN_1804863			ILMN_2055330				ILMN_1762294
		ILMN_1759369	ILMN_1804958			ILMN_2056032				ILMN_1762319
		ILMN_1759389	ILMN_1805448			ILMN_2056087				ILMN_1762360
		ILMN_1759542	ILMN_1805646			ILMN_2056167				ILMN_1762529
		ILMN_1759633	ILMN_1805646			ILMN_2058570				ILMN_1762531
		ILMN_1759633	ILMN_1805792			ILMN_2058795				ILMN_1762801
		ILMN_1759633	ILMN_1805792			ILMN_2059549				ILMN_1762810
		ILMN_1759818	ILMN_1805792			ILMN_2060086				ILMN_1762899
		ILMN_1759818	ILMN_1805792			ILMN_2061435				ILMN_1763047
		ILMN_1759892	ILMN_1805800			ILMN_2062701				ILMN_1763083
		ILMN_1759913	ILMN_1805842			ILMN_2064902				ILMN_1763127
		ILMN_1760180	ILMN_1805842			ILMN_2065773				ILMN_1763267
		ILMN_1760180	ILMN_1805842			ILMN_2066151				ILMN_1763390
		ILMN_1760530	ILMN_1805842			ILMN_2066858				ILMN_1763412
		ILMN_1760575	ILMN_1806312			ILMN_2067269				ILMN_1763433
		ILMN_1760647	ILMN_1806320			ILMN_2068104				ILMN_1763437
		ILMN_1760688	ILMN_1806349			ILMN_2068257				ILMN_1763457
		ILMN_1760727	ILMN_1806474			ILMN_2070349				ILMN_1763464
		ILMN_1760727	ILMN_1806483			ILMN_2070521				ILMN_1763561
		ILMN_1760778	ILMN_1806634			ILMN_2070570				ILMN_1763587
		ILMN_1760796	ILMN_1806999			ILMN_2071641				ILMN_1763604
		ILMN_1760796	ILMN_1807042			ILMN_2071937				ILMN_1763612
		ILMN_1760796	ILMN_1807181			ILMN_2073758				ILMN_1763763
		ILMN_1760796	ILMN_1807304			ILMN_2076600				ILMN_1763834
		ILMN_1760802	ILMN_1807413			ILMN_2076602				ILMN_1763837
		ILMN_1760830	ILMN_1807423			ILMN_2077905				ILMN_1764022
		ILMN_1761031	ILMN_1807423			ILMN_2078124				ILMN_1764036
		ILMN_1761031	ILMN_1807515			ILMN_2080760				ILMN_1764175
		ILMN_1761084	ILMN_1807535			ILMN_2081813				ILMN_1764271
		ILMN_1761199	ILMN_1807651			ILMN_2083469				ILMN_1764321
		ILMN_1761199	ILMN_1807651			ILMN_2084836				ILMN_1764573
		ILMN_1761388	ILMN_1807662			ILMN_2085012				ILMN_1764709
		ILMN_1761577	ILMN_1807767			ILMN_2085844				ILMN_1764885
		ILMN_1761669	ILMN_1807881			ILMN_2086470				ILMN_1765017
		ILMN_1761766	ILMN_1807945			ILMN_2087656				ILMN_1765208
		ILMN_1762106	ILMN_1808132			ILMN_2087692				ILMN_1765232
		ILMN_1762204	ILMN_1808132			ILMN_2089875				ILMN_1765248
		ILMN_1762231	ILMN_1808132			ILMN_2096083				ILMN_1765419
		ILMN_1762233	ILMN_1808322			ILMN_2096372				ILMN_1765557
		ILMN_1762260	ILMN_1808354			ILMN_2096970				ILMN_1765558
		ILMN_1762262	ILMN_1808435			ILMN_2098126				ILMN_1765614
		ILMN_1762284	ILMN_1808508			ILMN_2099773				ILMN_1765860
		ILMN_1762319	ILMN_1808508			ILMN_2100357				ILMN_1765876
		ILMN_1762606	ILMN_1808548			ILMN_2101810				ILMN_1766054
		ILMN_1762713	ILMN_1808587			ILMN_2102330				ILMN_1766123
		ILMN_1762801	ILMN_1808768			ILMN_2103024				ILMN_1766169
		ILMN_1762972	ILMN_1808946			ILMN_2103107				ILMN_1766200
		ILMN_1762972	ILMN_1808946			ILMN_2103761				ILMN_1766261
		ILMN_1763540	ILMN_1809034			ILMN_2104141				ILMN_1766264
		ILMN_1763540	ILMN_1809193			ILMN_2104356				ILMN_1766425
		ILMN_1763540	ILMN_1809484			ILMN_2106573				ILMN_1766643
		ILMN_1763634	ILMN_1809607			ILMN_2106902				ILMN_1766668
		ILMN_1763634	ILMN_1810176			ILMN_2107004				ILMN_1766712
		ILMN_1763654	ILMN_1810176			ILMN_2109197				ILMN_1766914
		ILMN_1763654	ILMN_1810289			ILMN_2110110				ILMN_1766925
		ILMN_1763657	ILMN_1810387			ILMN_2110206				ILMN_1767233
		ILMN_1763916	ILMN_1810488			ILMN_2111255				ILMN_1767351
		ILMN_1764175	ILMN_1810533			ILMN_2112524				ILMN_1767393
		ILMN_1764175	ILMN_1810559			ILMN_2112638				ILMN_1767446
		ILMN_1764361	ILMN_1810559			ILMN_2113049				ILMN_1767456
		ILMN_1764398	ILMN_1810560			ILMN_2117508				ILMN_1767503
		ILMN_1764503	ILMN_1810560			ILMN_2117526				ILMN_1767649
		ILMN_1764607	ILMN_1810567			ILMN_2117623				ILMN_1767666
		ILMN_1764780	ILMN_1810725			ILMN_2118663				ILMN_1767900
		ILMN_1764980	ILMN_1810725			ILMN_2121272				ILMN_1767934
		ILMN_1764980	ILMN_1810738			ILMN_2121816				ILMN_1768101
		ILMN_1765122	ILMN_1810826			ILMN_2123217				ILMN_1768226
		ILMN_1765122	ILMN_1810941			ILMN_2123743				ILMN_1768227
		ILMN_1765122	ILMN_1810977			ILMN_2124155				ILMN_1768260
		ILMN_1765122	ILMN_1811029			ILMN_2124585				ILMN_1768301
		ILMN_1765122	ILMN_1811050			ILMN_2126038				ILMN_1768357
		ILMN_1765189	ILMN_1811103			ILMN_2128428				ILMN_1768430
		ILMN_1765204	ILMN_1811103			ILMN_2128750				ILMN_1768533
		ILMN_1765208	ILMN_1811507			ILMN_2129649				ILMN_1768577
		ILMN_1765208	ILMN_1811602			ILMN_2129650				ILMN_1768754
		ILMN_1765208	ILMN_1811615			ILMN_2129886				ILMN_1768812
		ILMN_1765557	ILMN_1811755			ILMN_2132119				ILMN_1768820
		ILMN_1765605	ILMN_1811877			ILMN_2133996				ILMN_1768919
		ILMN_1765605	ILMN_1811997			ILMN_2134130				ILMN_1768925
		ILMN_1765605	ILMN_1812070			ILMN_2136446				ILMN_1768940
		ILMN_1765779	ILMN_1812226			ILMN_2138005				ILMN_1768958
		ILMN_1765796	ILMN_1812226			ILMN_2138765				ILMN_1769083
		ILMN_1765966	ILMN_1812523			ILMN_2139125				ILMN_1769416
		ILMN_1765979	ILMN_1812526			ILMN_2139396				ILMN_1769433
		ILMN_1766090	ILMN_1812526			ILMN_2139970				ILMN_1769550
		ILMN_1766316	ILMN_1812570			ILMN_2141482				ILMN_1769575
		ILMN_1766425	ILMN_1812581			ILMN_2145143				ILMN_1769580
		ILMN_1766425	ILMN_1812915			ILMN_2146389				ILMN_1769615
		ILMN_1766425	ILMN_1812915			ILMN_2146495				ILMN_1769849
		ILMN_1766712	ILMN_1813019			ILMN_2147435				ILMN_1769891
		ILMN_1766723	ILMN_1813240			ILMN_2147440				ILMN_1770014
		ILMN_1766888	ILMN_1813314			ILMN_2148469				ILMN_1770052
		ILMN_1767068	ILMN_1813314			ILMN_2148527				ILMN_1770084
		ILMN_1767068	ILMN_1813314			ILMN_2148913				ILMN_1770085
		ILMN_1767103	ILMN_1813399			ILMN_2149164				ILMN_1770130
		ILMN_1767168	ILMN_1813399			ILMN_2149782				ILMN_1770152
		ILMN_1767388	ILMN_1813455			ILMN_2150175				ILMN_1770247
		ILMN_1767414	ILMN_1813456			ILMN_2150258				ILMN_1770307
		ILMN_1767414	ILMN_1813491			ILMN_2150294				ILMN_1770610
		ILMN_1767415	ILMN_1814113			ILMN_2151114				ILMN_1770658
		ILMN_1767523	ILMN_1814194			ILMN_2151281				ILMN_1770800
		ILMN_1767523	ILMN_1814221			ILMN_2151304				ILMN_1770865
		ILMN_1767523	ILMN_1814229			ILMN_2154223				ILMN_1770922
		ILMN_1767839	ILMN_1814229			ILMN_2157099				ILMN_1770927
		ILMN_1767960	ILMN_1814305			ILMN_2157240				ILMN_1771043
		ILMN_1768434	ILMN_1814311			ILMN_2161746				ILMN_1771467
		ILMN_1768533	ILMN_1814465			ILMN_2163873				ILMN_1771738
		ILMN_1768534	ILMN_1814526			ILMN_2166534				ILMN_1772036
		ILMN_1768534	ILMN_1814526			ILMN_2167426				ILMN_1772131
		ILMN_1768553	ILMN_1814726			ILMN_2167729				ILMN_1772233
		ILMN_1768598	ILMN_1814726			ILMN_2167805				ILMN_1772289
		ILMN_1768598	ILMN_1814971			ILMN_2167915				ILMN_1772514
		ILMN_1768828	ILMN_1814985			ILMN_2168166				ILMN_1772627
		ILMN_1768828	ILMN_1814994			ILMN_2168314				ILMN_1772667
		ILMN_1768828	ILMN_1815051			ILMN_2169692				ILMN_1772789
		ILMN_1768828	ILMN_1815051			ILMN_2169736				ILMN_1772824
		ILMN_1768828	ILMN_1815131			ILMN_2171295				ILMN_1772869
		ILMN_1768895	ILMN_1815131			ILMN_2171934				ILMN_1772910
		ILMN_1768953	ILMN_1815395			ILMN_2172755				ILMN_1772964
		ILMN_1769013	ILMN_1815445			ILMN_2174658				ILMN_1773006
		ILMN_1769280	ILMN_1815445			ILMN_2176592				ILMN_1773026
		ILMN_1769299	ILMN_1815500			ILMN_2179083				ILMN_1773079
		ILMN_1769299	ILMN_1815656			ILMN_2179229				ILMN_1773125
		ILMN_1769361	ILMN_1815656			ILMN_2182482				ILMN_1773271
		ILMN_1769550	ILMN_1821397			ILMN_2182980				ILMN_1773307
		ILMN_1769550	ILMN_1824297			ILMN_2184184				ILMN_1773326
		ILMN_1769556	ILMN_1824297			ILMN_2184231				ILMN_1773347
		ILMN_1769615	ILMN_1841334			ILMN_2185728				ILMN_1773735
		ILMN_1769876	ILMN_1841334			ILMN_2185911				ILMN_1773735
		ILMN_1770055	ILMN_1844408			ILMN_2186061				ILMN_1773743
		ILMN_1770245	ILMN_1848552			ILMN_2188264				ILMN_1773801
		ILMN_1770245	ILMN_1849013			ILMN_2189027				ILMN_1773814
		ILMN_1770336	ILMN_1849013			ILMN_2189614				ILMN_1773849
		ILMN_1770556	ILMN_1849013			ILMN_2190598				ILMN_1773855
		ILMN_1770610	ILMN_1849013			ILMN_2194009				ILMN_1773959
		ILMN_1770610	ILMN_1852384			ILMN_2194561				ILMN_1774110
		ILMN_1770658	ILMN_1856818			ILMN_2194688				ILMN_1774110
		ILMN_1770857	ILMN_1860288			ILMN_2196328				ILMN_1774110
		ILMN_1770887	ILMN_1861651			ILMN_2197365				ILMN_1774110
		ILMN_1770940	ILMN_1865013			ILMN_2198515				ILMN_1774191
		ILMN_1771144	ILMN_1869354			ILMN_2198516				ILMN_1774387
		ILMN_1771286	ILMN_1869354			ILMN_2198823				ILMN_1774389
		ILMN_1771286	ILMN_1876924			ILMN_2199768				ILMN_1774586
		ILMN_1771286	ILMN_1879480			ILMN_2201668				ILMN_1774596
		ILMN_1771286	ILMN_1889215			ILMN_2201678				ILMN_1774779
		ILMN_1771286	ILMN_1897741			ILMN_2202239				ILMN_1774813
		ILMN_1771286	ILMN_1898518			ILMN_2202894				ILMN_1774948
		ILMN_1771494	ILMN_1900270			ILMN_2203299				ILMN_1775163
		ILMN_1771599	ILMN_1902594			ILMN_2205785				ILMN_1775235
		ILMN_1771599	ILMN_1910180			ILMN_2206307				ILMN_1775268
		ILMN_1771697	ILMN_1910180			ILMN_2206474				ILMN_1775336
		ILMN_1771738	ILMN_1912737			ILMN_2208491				ILMN_1775441
		ILMN_1771738	ILMN_1917341			ILMN_2209027				ILMN_1775570
		ILMN_1771738	ILMN_2038775			ILMN_2210519				ILMN_1775570
		ILMN_1771962	ILMN_2041190			ILMN_2214232				ILMN_1775634
		ILMN_1771987	ILMN_2041293			ILMN_2218068				ILMN_1775736
		ILMN_1771987	ILMN_2043306			ILMN_2218780				ILMN_1775931
		ILMN_1772131	ILMN_2045419			ILMN_2221507				ILMN_1775965
		ILMN_1772131	ILMN_2048636			ILMN_2222065				ILMN_1776151
		ILMN_1772189	ILMN_2049228			ILMN_2222234				ILMN_1776333
		ILMN_1772278	ILMN_2049228			ILMN_2223313				ILMN_1776363
		ILMN_1772286	ILMN_2050654			ILMN_2223618				ILMN_1776576
		ILMN_1772359	ILMN_2050761			ILMN_2223903				ILMN_1776602
		ILMN_1772521	ILMN_2050761			ILMN_2223941				ILMN_1776936
		ILMN_1772521	ILMN_2052790			ILMN_2224946				ILMN_1776953
		ILMN_1772575	ILMN_2052790			ILMN_2225548				ILMN_1777251
		ILMN_1772646	ILMN_2054297			ILMN_2226015				ILMN_1777263
		ILMN_1772646	ILMN_2056074			ILMN_2229839				ILMN_1777397
		ILMN_1772690	ILMN_2056074			ILMN_2229877				ILMN_1777411
		ILMN_1772768	ILMN_2057768			ILMN_2232520				ILMN_1777479
		ILMN_1772869	ILMN_2058337			ILMN_2232854				ILMN_1777660
		ILMN_1772958	ILMN_2058782			ILMN_2233454				ILMN_1777683
		ILMN_1772958	ILMN_2058975			ILMN_2234187				ILMN_1778308
		ILMN_1773276	ILMN_2059505			ILMN_2234526				ILMN_1778319
		ILMN_1773276	ILMN_2062112			ILMN_2234956				ILMN_1778357
		ILMN_1773276	ILMN_2063586			ILMN_2239408				ILMN_1778438
		ILMN_1773276	ILMN_2063586			ILMN_2239408				ILMN_1778668
		ILMN_1773276	ILMN_2065299			ILMN_2240003				ILMN_1778681
		ILMN_1773276	ILMN_2065299			ILMN_2241187				ILMN_1778683
		ILMN_1773312	ILMN_2067656			ILMN_2243036				ILMN_1778755
		ILMN_1773337	ILMN_2067656			ILMN_2243687				ILMN_1778756
		ILMN_1773413	ILMN_2067852			ILMN_2244631				ILMN_1778924
		ILMN_1773459	ILMN_2069128			ILMN_2244699				ILMN_1778928
		ILMN_1773735	ILMN_2069593			ILMN_2245087				ILMN_1779047
		ILMN_1773935	ILMN_2069945			ILMN_2246382				ILMN_1779071
		ILMN_1774153	ILMN_2070896			ILMN_2246563				ILMN_1779071
		ILMN_1774207	ILMN_2070896			ILMN_2247229				ILMN_1779182
		ILMN_1774256	ILMN_2077623			ILMN_2249920				ILMN_1779228
		ILMN_1774350	ILMN_2077623			ILMN_2250344				ILMN_1779241
		ILMN_1774547	ILMN_2081162			ILMN_2251375				ILMN_1779333
		ILMN_1774586	ILMN_2084353			ILMN_2251759				ILMN_1779370
		ILMN_1774705	ILMN_2089329			ILMN_2251961				ILMN_1779416
		ILMN_1774739	ILMN_2089902			ILMN_2251961				ILMN_1779448
		ILMN_1774844	ILMN_2090059			ILMN_2251961				ILMN_1779470
		ILMN_1774844	ILMN_2090105			ILMN_2251961				ILMN_1779524
		ILMN_1775103	ILMN_2090987			ILMN_2251963				ILMN_1779547
		ILMN_1775103	ILMN_2092441			ILMN_2251963				ILMN_1779558
		ILMN_1775121	ILMN_2092693			ILMN_2251963				ILMN_1779579
		ILMN_1775224	ILMN_2093674			ILMN_2251963				ILMN_1779674
		ILMN_1775359	ILMN_2094875			ILMN_2253805				ILMN_1779800
		ILMN_1775405	ILMN_2094905			ILMN_2254574				ILMN_1779875
		ILMN_1775501	ILMN_2096116			ILMN_2257587				ILMN_1779897
		ILMN_1775501	ILMN_2096116			ILMN_2259308				ILMN_1779989
		ILMN_1775508	ILMN_2096191			ILMN_2260392				ILMN_1780057
		ILMN_1775570	ILMN_2098643			ILMN_2260813				ILMN_1780132
		ILMN_1775646	ILMN_2099798			ILMN_2261876				ILMN_1780170
		ILMN_1775646	ILMN_2101832			ILMN_2262444				ILMN_1780236
		ILMN_1775734	ILMN_2101832			ILMN_2262749				ILMN_1780334
		ILMN_1775734	ILMN_2101920			ILMN_2263086				ILMN_1780349
		ILMN_1775743	ILMN_2101928			ILMN_2265783				ILMN_1780357
		ILMN_1775743	ILMN_2101930			ILMN_2267914				ILMN_1780357
		ILMN_1775962	ILMN_2103761			ILMN_2272270				ILMN_1780368
		ILMN_1775962	ILMN_2105643			ILMN_2273331				ILMN_1780772
		ILMN_1775962	ILMN_2105919			ILMN_2273911				ILMN_1780799
		ILMN_1775962	ILMN_2109197			ILMN_2274306				ILMN_1780861
		ILMN_1775975	ILMN_2109526			ILMN_2274355				ILMN_1780894
		ILMN_1776137	ILMN_2113049			ILMN_2274355				ILMN_1780924
		ILMN_1776188	ILMN_2116827			ILMN_2274355				ILMN_1781045
		ILMN_1776188	ILMN_2116827			ILMN_2274355				ILMN_1781060
		ILMN_1776435	ILMN_2117223			ILMN_2274571				ILMN_1781073
		ILMN_1776435	ILMN_2117223			ILMN_2274586				ILMN_1781149
		ILMN_1776435	ILMN_2117642			ILMN_2277252				ILMN_1781173
		ILMN_1776435	ILMN_2117904			ILMN_2277334				ILMN_1781198
		ILMN_1776435	ILMN_2117987			ILMN_2278819				ILMN_1781207
		ILMN_1776493	ILMN_2118864			ILMN_2279961				ILMN_1781285
		ILMN_1776493	ILMN_2119535			ILMN_2280135				ILMN_1781388
		ILMN_1776602	ILMN_2122103			ILMN_2280568				ILMN_1781398
		ILMN_1776602	ILMN_2124757			ILMN_2280816				ILMN_1781400
		ILMN_1776602	ILMN_2124757			ILMN_2280960				ILMN_1781431
		ILMN_1776602	ILMN_2124769			ILMN_2282379				ILMN_1781614
		ILMN_1776709	ILMN_2125010			ILMN_2283001				ILMN_1781626
		ILMN_1776709	ILMN_2125010			ILMN_2283216				ILMN_1781636
		ILMN_1776709	ILMN_2128358			ILMN_2286253				ILMN_1781791
		ILMN_1776724	ILMN_2128428			ILMN_2288905				ILMN_1781812
		ILMN_1776857	ILMN_2128668			ILMN_2288976				ILMN_1781841
		ILMN_1776936	ILMN_2129309			ILMN_2289533				ILMN_1781952
		ILMN_1777040	ILMN_2129668			ILMN_2290204				ILMN_1781966
		ILMN_1777180	ILMN_2130411			ILMN_2290338				ILMN_1781996
		ILMN_1777180	ILMN_2131861			ILMN_2290628				ILMN_1782043
		ILMN_1777248	ILMN_2132082			ILMN_2291871				ILMN_1782050
		ILMN_1777449	ILMN_2132982			ILMN_2293067				ILMN_1782070
		ILMN_1777691	ILMN_2133146			ILMN_2293992				ILMN_1782076
		ILMN_1777740	ILMN_2133146			ILMN_2294684				ILMN_1782086
		ILMN_1777792	ILMN_2136068			ILMN_2294976				ILMN_1782403
		ILMN_1777915	ILMN_2140059			ILMN_2294978				ILMN_1782761
		ILMN_1777915	ILMN_2140059			ILMN_2295987				ILMN_1782798
		ILMN_1777915	ILMN_2141157			ILMN_2296439				ILMN_1782953
		ILMN_1777915	ILMN_2141941			ILMN_2296644				ILMN_1782955
		ILMN_1778143	ILMN_2141941			ILMN_2296644				ILMN_1782955
		ILMN_1778267	ILMN_2143566			ILMN_2296644				ILMN_1783022
		ILMN_1778377	ILMN_2143822			ILMN_2296644				ILMN_1783168
		ILMN_1778377	ILMN_2145050			ILMN_2297511				ILMN_1783182
		ILMN_1778377	ILMN_2147114			ILMN_2298028				ILMN_1783837
		ILMN_1778599	ILMN_2147503			ILMN_2298755				ILMN_1783873
		ILMN_1778681	ILMN_2147517			ILMN_2301677				ILMN_1783909
		ILMN_1778681	ILMN_2147517			ILMN_2302654				ILMN_1783946
		ILMN_1778681	ILMN_2147517			ILMN_2304186				ILMN_1783956
		ILMN_1778928	ILMN_2148360			ILMN_2304289				ILMN_1784083
		ILMN_1778928	ILMN_2148360			ILMN_2304659				ILMN_1784094
		ILMN_1779071	ILMN_2150465			ILMN_2306189				ILMN_1784113
		ILMN_1779475	ILMN_2150851			ILMN_2307656				ILMN_1784176
		ILMN_1779492	ILMN_2150856			ILMN_2307861				ILMN_1784256
		ILMN_1779616	ILMN_2151541			ILMN_2311166				ILMN_1784264
		ILMN_1779794	ILMN_2154654			ILMN_2311278				ILMN_1784287
		ILMN_1779897	ILMN_2154654			ILMN_2311761				ILMN_1784320
		ILMN_1779934	ILMN_2154654			ILMN_2311835				ILMN_1784447
		ILMN_1780108	ILMN_2154654			ILMN_2312194				ILMN_1784459
		ILMN_1780108	ILMN_2157099			ILMN_2313901				ILMN_1784630
		ILMN_1780306	ILMN_2158336			ILMN_2314007				ILMN_1784706
		ILMN_1780465	ILMN_2160005			ILMN_2314169				ILMN_1784749
		ILMN_1780516	ILMN_2161508			ILMN_2315789				ILMN_1785170
		ILMN_1780546	ILMN_2163306			ILMN_2319234				ILMN_1785272
		ILMN_1780698	ILMN_2165251			ILMN_2319952				ILMN_1785393
		ILMN_1780763	ILMN_2165251			ILMN_2321720				ILMN_1785424
		ILMN_1780763	ILMN_2165251			ILMN_2322498				ILMN_1785486
		ILMN_1781261	ILMN_2169152			ILMN_2322499				ILMN_1785564
		ILMN_1781285	ILMN_2171461			ILMN_2325574				ILMN_1785646
		ILMN_1781285	ILMN_2172588			ILMN_2326075				ILMN_1785732
		ILMN_1781383	ILMN_2173611			ILMN_2326273				ILMN_1785891
		ILMN_1781386	ILMN_2174127			ILMN_2328094				ILMN_1785892
		ILMN_1781386	ILMN_2174189			ILMN_2328575				ILMN_1786034
		ILMN_1781560	ILMN_2174702			ILMN_2329885				ILMN_1786069
		ILMN_1781560	ILMN_2175601			ILMN_2330112				ILMN_1786105
		ILMN_1781560	ILMN_2175894			ILMN_2330570				ILMN_1786118
		ILMN_1781700	ILMN_2180519			ILMN_2330787				ILMN_1786139
		ILMN_1781812	ILMN_2181540			ILMN_2331544				ILMN_1786319
		ILMN_1781814	ILMN_2181540			ILMN_2334080				ILMN_1786335
		ILMN_1781833	ILMN_2182348			ILMN_2334359				ILMN_1786357
		ILMN_1781951	ILMN_2182348			ILMN_2335302				ILMN_1786444
		ILMN_1781952	ILMN_2182656			ILMN_2335813				ILMN_1786598
		ILMN_1781952	ILMN_2184373			ILMN_2336781				ILMN_1786697
		ILMN_1781952	ILMN_2184612			ILMN_2337974				ILMN_1786720
		ILMN_1782305	ILMN_2184640			ILMN_2339266				ILMN_1787154
		ILMN_1782419	ILMN_2184708			ILMN_2339655				ILMN_1787179
		ILMN_1782488	ILMN_2189027			ILMN_2340259				ILMN_1787186
		ILMN_1782938	ILMN_2192316			ILMN_2340439				ILMN_1787275
		ILMN_1782938	ILMN_2193892			ILMN_2341229				ILMN_1787334
		ILMN_1782938	ILMN_2194106			ILMN_2341611				ILMN_1787334
		ILMN_1782953	ILMN_2196734			ILMN_2341815				ILMN_1787378
		ILMN_1783149	ILMN_2200917			ILMN_2342282				ILMN_1787513
		ILMN_1783161	ILMN_2202790			ILMN_2342541				ILMN_1787518
		ILMN_1783946	ILMN_2204664			ILMN_2342579				ILMN_1787547
		ILMN_1784256	ILMN_2205999			ILMN_2343278				ILMN_1787595
		ILMN_1784302	ILMN_2206746			ILMN_2343310				ILMN_1787691
		ILMN_1784532	ILMN_2207170			ILMN_2344298				ILMN_1787750
		ILMN_1784532	ILMN_2209180			ILMN_2344662				ILMN_1787908
		ILMN_1784554	ILMN_2214144			ILMN_2345142				ILMN_1788019
		ILMN_1784595	ILMN_2214678			ILMN_2345739				ILMN_1788156
		ILMN_1784948	ILMN_2214997			ILMN_2346451				ILMN_1788192
		ILMN_1785268	ILMN_2215656			ILMN_2347145				ILMN_1788203
		ILMN_1785330	ILMN_2218780			ILMN_2348367				ILMN_1788349
		ILMN_1785345	ILMN_2219628			ILMN_2349366				ILMN_1788377
		ILMN_1785380	ILMN_2220184			ILMN_2349393				ILMN_1788387
		ILMN_1785389	ILMN_2220187			ILMN_2350634				ILMN_1788410
		ILMN_1785389	ILMN_2220739			ILMN_2350970				ILMN_1788481
		ILMN_1785389	ILMN_2221046			ILMN_2351466				ILMN_1788538
		ILMN_1785389	ILMN_2221046			ILMN_2351754				ILMN_1788623
		ILMN_1785389	ILMN_2221408			ILMN_2352036				ILMN_1788789
		ILMN_1785389	ILMN_2221507			ILMN_2352303				ILMN_1788802
		ILMN_1785393	ILMN_2222074			ILMN_2352934				ILMN_1788811
		ILMN_1785455	ILMN_2222317			ILMN_2354191				ILMN_1788813
		ILMN_1785455	ILMN_2222651			ILMN_2355168				ILMN_1788833
		ILMN_1785676	ILMN_2222786			ILMN_2355225				ILMN_1788833
		ILMN_1785892	ILMN_2224290			ILMN_2355559				ILMN_1788886
		ILMN_1785892	ILMN_2224300			ILMN_2355831				ILMN_1788928
		ILMN_1786069	ILMN_2225974			ILMN_2356955				ILMN_1788955
		ILMN_1786172	ILMN_2227368			ILMN_2357134				ILMN_1789005
		ILMN_1786319	ILMN_2229464			ILMN_2357701				ILMN_1789007
		ILMN_1786544	ILMN_2229464			ILMN_2359742				ILMN_1789074
		ILMN_1786628	ILMN_2229839			ILMN_2359907				ILMN_1789162
		ILMN_1786628	ILMN_2231985			ILMN_2359945				ILMN_1789196
		ILMN_1786628	ILMN_2232430			ILMN_2360415				ILMN_1789338
		ILMN_1787127	ILMN_2233366			ILMN_2361096				ILMN_1789418
		ILMN_1787196	ILMN_2234956			ILMN_2362034				ILMN_1789418
		ILMN_1787244	ILMN_2234956			ILMN_2363392				ILMN_1789418
		ILMN_1787518	ILMN_2234956			ILMN_2364819				ILMN_1789463
		ILMN_1787548	ILMN_2235283			ILMN_2365307				ILMN_1789464
		ILMN_1787595	ILMN_2235283			ILMN_2366463				ILMN_1789507
		ILMN_1787595	ILMN_2240457			ILMN_2366967				ILMN_1789567
		ILMN_1787595	ILMN_2241679			ILMN_2367239				ILMN_1789599
		ILMN_1787618	ILMN_2242533			ILMN_2367384				ILMN_1789599
		ILMN_1787618	ILMN_2242900			ILMN_2368773				ILMN_1789624
		ILMN_1787618	ILMN_2244009			ILMN_2368856				ILMN_1789639
		ILMN_1787618	ILMN_2245180			ILMN_2369179				ILMN_1789733
		ILMN_1787618	ILMN_2246256			ILMN_2369603				ILMN_1790014
		ILMN_1787618	ILMN_2246256			ILMN_2369756				ILMN_1790026
		ILMN_1787648	ILMN_2246256			ILMN_2370208				ILMN_1790080
		ILMN_1787657	ILMN_2246256			ILMN_2370882				ILMN_1790098
		ILMN_1787823	ILMN_2246563			ILMN_2371433				ILMN_1790149
		ILMN_1787823	ILMN_2248112			ILMN_2372316				ILMN_1790173
		ILMN_1787823	ILMN_2248725			ILMN_2372974				ILMN_1790252
		ILMN_1787823	ILMN_2249473			ILMN_2374340				ILMN_1790270
		ILMN_1787932	ILMN_2250126			ILMN_2375002				ILMN_1790338
		ILMN_1788118	ILMN_2251961			ILMN_2375003				ILMN_1790352
		ILMN_1788149	ILMN_2251961			ILMN_2376484				ILMN_1790529
		ILMN_1788305	ILMN_2251961			ILMN_2376502				ILMN_1790533
		ILMN_1788623	ILMN_2251961			ILMN_2376723				ILMN_1790689
		ILMN_1788789	ILMN_2251961			ILMN_2376859				ILMN_1790761
		ILMN_1788789	ILMN_2251961			ILMN_2376953				ILMN_1790810
		ILMN_1788803	ILMN_2251961			ILMN_2376958				ILMN_1790881
		ILMN_1788806	ILMN_2251961			ILMN_2377746				ILMN_1790917
		ILMN_1788833	ILMN_2251961			ILMN_2379130				ILMN_1791030
		ILMN_1789007	ILMN_2251961			ILMN_2379527				ILMN_1791112
		ILMN_1789007	ILMN_2251961			ILMN_2379675				ILMN_1791188
		ILMN_1789027	ILMN_2251961			ILMN_2380801				ILMN_1791190
		ILMN_1789027	ILMN_2251961			ILMN_2380938				ILMN_1791242
		ILMN_1789224	ILMN_2251961			ILMN_2381697				ILMN_1791250
		ILMN_1789361	ILMN_2251961			ILMN_2382431				ILMN_1791253
		ILMN_1789407	ILMN_2251961			ILMN_2382974				ILMN_1791447
		ILMN_1789436	ILMN_2251961			ILMN_2383163				ILMN_1791494
		ILMN_1789436	ILMN_2251961			ILMN_2383707				ILMN_1791501
		ILMN_1789541	ILMN_2251961			ILMN_2384241				ILMN_1791545
		ILMN_1789593	ILMN_2251961			ILMN_2384409				ILMN_1791593
		ILMN_1789641	ILMN_2251961			ILMN_2385672				ILMN_1791623
		ILMN_1789648	ILMN_2251961			ILMN_2386008				ILMN_1791679
		ILMN_1789733	ILMN_2251961			ILMN_2386849				ILMN_1791726
		ILMN_1789995	ILMN_2251961			ILMN_2386891				ILMN_1791795
		ILMN_1790228	ILMN_2251961			ILMN_2387105				ILMN_1791796
		ILMN_1790549	ILMN_2251961			ILMN_2387995				ILMN_1791890
		ILMN_1790645	ILMN_2251961			ILMN_2388669				ILMN_1792002
		ILMN_1790688	ILMN_2251961			ILMN_2388701				ILMN_1792012
		ILMN_1790761	ILMN_2251961			ILMN_2389501				ILMN_1792072
		ILMN_1790885	ILMN_2251961			ILMN_2389506				ILMN_1792182
		ILMN_1791248	ILMN_2251961			ILMN_2389995				ILMN_1792256
		ILMN_1791296	ILMN_2251961			ILMN_2390853				ILMN_1792389
		ILMN_1791314	ILMN_2251961			ILMN_2390919				ILMN_1792455
		ILMN_1791501	ILMN_2251961			ILMN_2392803				ILMN_1792506
		ILMN_1791501	ILMN_2251961			ILMN_2395156				ILMN_1792540
		ILMN_1791501	ILMN_2251961			ILMN_2395451				ILMN_1792726
		ILMN_1791505	ILMN_2251961			ILMN_2395652				ILMN_1792741
		ILMN_1791593	ILMN_2251961			ILMN_2395981				ILMN_1792799
		ILMN_1791593	ILMN_2251961			ILMN_2396672				ILMN_1792933
		ILMN_1791635	ILMN_2251961			ILMN_2396875				ILMN_1793040
		ILMN_1791635	ILMN_2251961			ILMN_2398261				ILMN_1793182
		ILMN_1791635	ILMN_2251961			ILMN_2398939				ILMN_1793523
		ILMN_1791635	ILMN_2251961			ILMN_2399016				ILMN_1793578
		ILMN_1791647	ILMN_2251961			ILMN_2399264				ILMN_1793630
		ILMN_1792125	ILMN_2251963			ILMN_2399489				ILMN_1793695
		ILMN_1792150	ILMN_2251963			ILMN_2399588				ILMN_1793919
		ILMN_1792150	ILMN_2251963			ILMN_2399896				ILMN_1794056
		ILMN_1792150	ILMN_2251963			ILMN_2400322				ILMN_1794106
		ILMN_1792182	ILMN_2251963			ILMN_2400326				ILMN_1794106
		ILMN_1792344	ILMN_2251963			ILMN_2400407				ILMN_1794162
		ILMN_1792679	ILMN_2251963			ILMN_2400759				ILMN_1794282
		ILMN_1792777	ILMN_2251963			ILMN_2400947				ILMN_1794374
		ILMN_1793410	ILMN_2251963			ILMN_2402392				ILMN_1794492
		ILMN_1793410	ILMN_2251963			ILMN_2402600				ILMN_1794552
		ILMN_1793410	ILMN_2251963			ILMN_2404903				ILMN_1794621
		ILMN_1793730	ILMN_2251963			ILMN_2405297				ILMN_1794672
		ILMN_1793859	ILMN_2251963			ILMN_2405353				ILMN_1794672
		ILMN_1793870	ILMN_2251963			ILMN_2405797				ILMN_1794729
		ILMN_1793870	ILMN_2251963			ILMN_2406084				ILMN_1794807
		ILMN_1793922	ILMN_2251963			ILMN_2406304				ILMN_1794818
		ILMN_1793990	ILMN_2251963			ILMN_2406501				ILMN_1794829
		ILMN_1793990	ILMN_2251963			ILMN_2406815				ILMN_1794840
		ILMN_1794106	ILMN_2251963			ILMN_2407168				ILMN_1794846
		ILMN_1794190	ILMN_2251963			ILMN_2407346				ILMN_1794885
		ILMN_1794240	ILMN_2251963			ILMN_2407389				ILMN_1794890
		ILMN_1794294	ILMN_2251963			ILMN_2408543				ILMN_1794965
		ILMN_1794392	ILMN_2251963			ILMN_2408572				ILMN_1795026
		ILMN_1794473	ILMN_2251963			ILMN_2408572				ILMN_1795055
		ILMN_1794692	ILMN_2251963			ILMN_2408938				ILMN_1795166
		ILMN_1794740	ILMN_2251963			ILMN_2409167				ILMN_1795251
		ILMN_1794742	ILMN_2251963			ILMN_2410421				ILMN_1795325
		ILMN_1794782	ILMN_2251963			ILMN_2410864				ILMN_1795442
		ILMN_1794782	ILMN_2251963			ILMN_2410924				ILMN_1795503
		ILMN_1794803	ILMN_2251963			ILMN_2410929				ILMN_1795507
		ILMN_1794863	ILMN_2251963			ILMN_2411480				ILMN_1795552
		ILMN_1795275	ILMN_2251963			ILMN_2412192				ILMN_1795582
		ILMN_1795342	ILMN_2251963			ILMN_2412336				ILMN_1795639
		ILMN_1795552	ILMN_2251963			ILMN_2413158				ILMN_1795679
		ILMN_1795778	ILMN_2251963			ILMN_2413323				ILMN_1795702
		ILMN_1795778	ILMN_2251963			ILMN_2414568				ILMN_1795715
		ILMN_1795838	ILMN_2251963			ILMN_2415011				ILMN_1795845
		ILMN_1795839	ILMN_2251963			ILMN_2415583				ILMN_1795906
		ILMN_1795865	ILMN_2251963			ILMN_2415748				ILMN_1795930
		ILMN_1795865	ILMN_2251963			ILMN_3178043				ILMN_1795933
		ILMN_1795872	ILMN_2251963			ILMN_3181473				ILMN_1796013
		ILMN_1795918	ILMN_2251963			ILMN_3182275				ILMN_1796018
		ILMN_1796138	ILMN_2251963			ILMN_3182912				ILMN_1796069
		ILMN_1796216	ILMN_2251963			ILMN_3183213				ILMN_1796126
		ILMN_1796216	ILMN_2252136			ILMN_3185198				ILMN_1796216
		ILMN_1796216	ILMN_2252621			ILMN_3189252				ILMN_1796229
		ILMN_1796216	ILMN_2253300			ILMN_3191393				ILMN_1796288
		ILMN_1796245	ILMN_2253648			ILMN_3192813				ILMN_1796349
		ILMN_1796245	ILMN_2253707			ILMN_3200362				ILMN_1796628
		ILMN_1796461	ILMN_2253805			ILMN_3200362				ILMN_1796734
		ILMN_1796471	ILMN_2254583			ILMN_3200362				ILMN_1796746
		ILMN_1796628	ILMN_2254994			ILMN_3209193				ILMN_1796950
		ILMN_1796628	ILMN_2258958			ILMN_3214625				ILMN_1797009
		ILMN_1796628	ILMN_2260725			ILMN_3215374				ILMN_1797030
		ILMN_1796628	ILMN_2261076			ILMN_3220952				ILMN_1797063
		ILMN_1796673	ILMN_2261076			ILMN_3221432				ILMN_1797362
		ILMN_1796751	ILMN_2261099			ILMN_3223471				ILMN_1797375
		ILMN_1796855	ILMN_2262510			ILMN_3225795				ILMN_1797519
		ILMN_1796976	ILMN_2263718			ILMN_3227600				ILMN_1797557
		ILMN_1797030	ILMN_2264011			ILMN_3229324				ILMN_1797660
		ILMN_1797104	ILMN_2265082			ILMN_3230853				ILMN_1797744
		ILMN_1797236	ILMN_2266334			ILMN_3230880				ILMN_1797776
		ILMN_1797236	ILMN_2266334			ILMN_3231596				ILMN_1797822
		ILMN_1797236	ILMN_2267488			ILMN_3231638				ILMN_1797861
		ILMN_1797368	ILMN_2267914			ILMN_3231686				ILMN_1797926
		ILMN_1797368	ILMN_2269092			ILMN_3231841				ILMN_1798006
		ILMN_1797368	ILMN_2269380			ILMN_3234910				ILMN_1798037
		ILMN_1797368	ILMN_2269977			ILMN_3235632				ILMN_1798046
		ILMN_1797368	ILMN_2274306			ILMN_3235761				ILMN_1798181
		ILMN_1797368	ILMN_2274306			ILMN_3236021				ILMN_1798458
		ILMN_1797375	ILMN_2274355			ILMN_3236156				ILMN_1798475
		ILMN_1797413	ILMN_2274355			ILMN_3236432				ILMN_1798505
		ILMN_1797875	ILMN_2274355			ILMN_3236808				ILMN_1798528
		ILMN_1797893	ILMN_2274355			ILMN_3236982				ILMN_1798619
		ILMN_1798083	ILMN_2274355			ILMN_3236982				ILMN_1798663
		ILMN_1798206	ILMN_2274355			ILMN_3236982				ILMN_1798779
		ILMN_1798256	ILMN_2274355			ILMN_3237488				ILMN_1798790
		ILMN_1798270	ILMN_2274355			ILMN_3237488				ILMN_1798817
		ILMN_1798303	ILMN_2274355			ILMN_3237932				ILMN_1798841
		ILMN_1798360	ILMN_2274355			ILMN_3238319				ILMN_1798975
		ILMN_1798459	ILMN_2274355			ILMN_3238326				ILMN_1798992
		ILMN_1798496	ILMN_2274355			ILMN_3238662				ILMN_1799026
		ILMN_1798528	ILMN_2274355			ILMN_3238757				ILMN_1799198
		ILMN_1798837	ILMN_2274355			ILMN_3238928				ILMN_1799259
		ILMN_1799028	ILMN_2274355			ILMN_3238950				ILMN_1799600
		ILMN_1799102	ILMN_2274355			ILMN_3239045				ILMN_1800091
		ILMN_1799139	ILMN_2274355			ILMN_3239045				ILMN_1800225
		ILMN_1799139	ILMN_2274355			ILMN_3239288				ILMN_1800267
		ILMN_1799232	ILMN_2274355			ILMN_3239826				ILMN_1800317
		ILMN_1799826	ILMN_2274355			ILMN_3241254				ILMN_1800420
		ILMN_1800038	ILMN_2274355			ILMN_3241495				ILMN_1800540
		ILMN_1800317	ILMN_2274355			ILMN_3241554				ILMN_1800697
		ILMN_1800317	ILMN_2274355			ILMN_3241928				ILMN_1800716
		ILMN_1800838	ILMN_2274355			ILMN_3241996				ILMN_1800787
		ILMN_1800874	ILMN_2274355			ILMN_3242038				ILMN_1800911
		ILMN_1800874	ILMN_2274355			ILMN_3242288				ILMN_1801043
		ILMN_1801043	ILMN_2274355			ILMN_3242753				ILMN_1801068
		ILMN_1801044	ILMN_2274355			ILMN_3242753				ILMN_1801122
		ILMN_1801090	ILMN_2274355			ILMN_3243152				ILMN_1801146
		ILMN_1801257	ILMN_2274355			ILMN_3243156				ILMN_1801223
		ILMN_1801395	ILMN_2274355			ILMN_3243782				ILMN_1801246
		ILMN_1801395	ILMN_2274355			ILMN_3243831				ILMN_1801302
[truncated: 1,218 more rows]
