# Supplementary material for: Targeted immunotherapy against distinct cancer-associated fibroblasts overcomes treatment resistance in refractory HER2+ breast tumors
Source: Nat Commun. 2022 Sep 9;13:5310. doi: 10.1038/s41467-022-32782-3 (PMC9463158; doi:10.1038/s41467-022-32782-3)
Supplement: Supplementary file 7 — Supplementary Data 3 [file 41467_2022_32782_MOESM7_ESM.xlsx]

## Sheet: S3
Supplementary data 3: Gene signatures by affymetrix probes
F-TBRS	T-TBRS	Ma-TBRS	End-TBRS	NK-TBRS	NK-IL2RS	CAF-S1	CD56+ NK	CD56+ CD3+ NKT	sCAF	pCAF
226497_s_at	201666_at	219054_at	221039_s_at	1553030_a_at	1552619_a_at	1255_g_at	1405_i_at	1553267_a_at	87100_at	1552327_at
226498_at	217762_s_at	202052_s_at	218276_s_at	1553994_at	1554408_a_at	1405_i_at	1552263_at	1553387_at	823_at	1552338_at
217428_s_at	201560_at	242664_at	202132_at	1553995_a_at	1554696_s_at	1552277_a_at	1552264_a_at	1553681_a_at	64064_at	1552388_at
212143_s_at	212509_s_at	212992_at	220617_s_at	1554114_s_at	1554768_a_at	1552288_at	1552343_s_at	1554168_a_at	63825_at	1552439_s_at
236843_at	202627_s_at	225021_at	202206_at	1554229_at	1555758_a_at	1552289_a_at	1552480_s_at	1554240_a_at	60474_at	1552457_a_at
223627_at	203607_at	207719_x_at	202760_s_at	1554646_at	200783_s_at	1552307_a_at	1552497_a_at	1554364_at	52940_at	1552496_a_at
204457_s_at	204472_at	1555778_a_at	212298_at	1554818_s_at	200862_at	1552343_s_at	1552541_at	1554365_a_at	51192_at	1552501_a_at
210511_s_at	217763_s_at	202760_s_at	212746_s_at	1554875_at	201291_s_at	1552378_s_at	1552542_s_at	1554544_a_at	41856_at	1552507_at
210512_s_at	202628_s_at	212746_s_at	221479_s_at	1555120_at	201292_at	1552436_a_at	1553055_a_at	1554569_a_at	41660_at	1552508_at
236313_at	200782_at	209875_s_at	207266_x_at	1555230_a_at	201890_at	1552457_a_at	1553176_at	1554631_at	41037_at	1552538_a_at
238617_at	217764_s_at	202759_s_at	211864_s_at	1555397_at	202094_at	1552532_a_at	1553177_at	1554834_a_at	40359_at	1552557_a_at
225803_at	218574_s_at	210512_s_at	203085_s_at	1555423_at	202095_s_at	1552543_a_at	1553266_at	1555060_a_at	39249_at	1552559_a_at
227140_at	206595_at	224657_at	205425_at	1555425_x_at	202503_s_at	1552578_a_at	1553267_a_at	1555076_at	39248_at	1552670_a_at
205428_s_at	229540_at	203382_s_at	203748_x_at	1556066_at	202580_x_at	1552586_at	1553681_a_at	1555120_at	38290_at	1552694_at
209101_at	205801_s_at	225803_at	211148_s_at	1556067_a_at	202589_at	1552626_a_at	1554240_a_at	1555155_at	38037_at	1552695_a_at
212171_x_at	221881_s_at	219295_s_at	203440_at	1556346_at	202705_at	1552646_at	1554486_a_at	1555349_a_at	37966_at	1552736_a_at
211527_x_at	211668_s_at	45297_at	211527_x_at	1557064_s_at	202870_s_at	1552658_a_at	1554569_a_at	1555355_a_at	37965_at	1552758_at
229125_at	220244_at	229951_x_at	221765_at	1557470_at	202954_at	1552716_at	1554833_at	1555632_at	37831_at	1552760_at
201829_at	202351_at	201313_at	202619_s_at	1557763_at	203213_at	1552717_s_at	1554834_a_at	1555691_a_at	37117_at	1552766_at
218839_at	227326_at	205303_at	202438_x_at	1557905_s_at	203214_x_at	1552719_at	1554899_s_at	1555759_a_at	35666_at	1552767_a_at
202627_s_at	212567_s_at	210845_s_at	201779_s_at	1558211_s_at	203362_s_at	1552725_s_at	1555120_at	1555812_a_at	33323_r_at	1552768_at
208394_x_at	33850_at	224952_at	202363_at	1558604_a_at	203372_s_at	1552726_at	1555349_a_at	1557078_at	33322_i_at	1552791_a_at
201830_s_at	204334_at	204620_s_at	218775_s_at	1558732_at	203373_at	1552727_s_at	1555355_a_at	1557718_at	32502_at	1552796_a_at
219773_at	225337_at	226694_at	209868_s_at	1559069_at	203418_at	1552766_at	1555632_at	1557905_s_at	32137_at	1552808_at
201150_s_at	205574_x_at	227909_at	201325_s_at	1559759_at	203554_x_at	1552767_a_at	1555691_a_at	1558565_at	244858_at	1552816_at
244070_at	204679_at	214866_at	221730_at	1559776_at	203560_at	1552793_at	1555759_a_at	1559975_at	244779_at	1552845_at
201170_s_at	207595_s_at	226545_at	201951_at	1559848_at	203716_s_at	1552798_a_at	1555766_a_at	1565817_at	244747_at	1552880_at
211924_s_at	209325_s_at	214694_at	215646_s_at	1560359_at	203717_at	1552808_at	1555812_a_at	1565818_s_at	244708_at	1552880_at
212985_at	203232_s_at	221731_x_at	211571_s_at	1560665_at	203755_at	1552856_at	1557078_at	1566140_at	244565_at	1552880_at
1552721_a_at	231248_at	213182_x_at	201617_x_at	1561207_at	203764_at	1552880_at	1558565_at	1568609_s_at	244545_at	1552902_a_at
201148_s_at	205204_at	211527_x_at	221718_s_at	1562770_at	203967_at	1552902_a_at	1559975_at	1569791_at	244461_at	1552904_at
202628_s_at	204678_s_at	209581_at	202538_s_at	1564274_at	203968_s_at	1552914_a_at	1565817_at	1569830_at	244206_at	1552925_at
221009_s_at	205479_s_at	202686_s_at	211981_at	1564882_at	204026_s_at	1552933_at	1565818_s_at	1570352_at	244193_at	1552931_a_at
218574_s_at	209324_s_at	228854_at	203457_at	1565080_at	204033_at	1552960_at	1568609_s_at	200062_s_at	244179_x_at	1552960_at
225328_at	243_g_at	229125_at	214577_at	1565082_x_at	204092_s_at	1553027_a_at	1568949_at	200063_s_at	244025_at	1553032_at
205117_at	202701_at	202619_s_at	213865_at	1565772_at	204126_s_at	1553105_s_at	1569496_s_at	200741_s_at	243869_at	1553033_at
209447_at	205249_at	238542_at	208790_s_at	1566140_at	204315_s_at	1553129_at	1569830_at	200859_x_at	243717_at	1553037_a_at
229256_at	212657_s_at	225946_at	202765_s_at	1567628_at	204318_s_at	1553141_at	200634_at	200920_s_at	243697_at	1553055_a_at
205206_at	200836_s_at	204526_s_at	201861_s_at	1569320_at	204444_at	1553142_at	200741_s_at	200921_s_at	243594_x_at	1553082_at
206026_s_at	63825_at	202627_s_at	201918_at	1569856_at	204472_at	1553151_at	200920_s_at	201008_s_at	243276_at	1553115_at
204024_at	1559249_at	204914_s_at	212344_at	1569857_s_at	204641_at	1553153_at	200921_s_at	201009_s_at	243268_at	1553129_at
201578_at	212659_s_at	204619_s_at	214720_x_at	200620_at	204709_s_at	1553155_x_at	200951_s_at	201010_s_at	243156_at	1553169_at
219737_s_at	201559_s_at	205003_at	201616_s_at	200675_at	204822_at	1553194_at	200952_s_at	201094_at	243141_at	1553171_x_at
227058_at	202393_s_at	212354_at	203935_at	200678_x_at	204825_at	1553207_at	200953_s_at	201288_at	243039_at	1553174_at
205801_s_at	201525_at	226552_at	201981_at	200715_x_at	204962_s_at	1553214_a_at	201288_at	201367_s_at	243000_at	1553179_at
220244_at	216243_s_at	227272_at	207124_s_at	200844_s_at	205024_s_at	1553215_s_at	201367_s_at	201368_at	242991_at	1553180_at
226075_at	1555420_a_at	226799_at	217196_s_at	200845_s_at	205034_at	1553222_at	201368_at	201369_s_at	242963_at	1553188_s_at
214702_at	242767_at	203370_s_at	214543_x_at	200965_s_at	205046_at	1553327_a_at	201369_s_at	201601_x_at	242906_at	1553190_s_at
209305_s_at	221757_at	227646_at	200907_s_at	201038_s_at	205266_at	1553441_at	201601_x_at	201877_s_at	242899_at	1553194_at
202241_at	205081_at	222108_at	214581_x_at	201043_s_at	205339_at	1553442_a_at	201858_s_at	201891_s_at	242817_at	1553234_at
44783_s_at	242230_at	1553579_a_at	214632_at	201051_at	205393_s_at	1553527_at	201859_at	202156_s_at	242726_at	1553239_at
217503_at	213167_s_at	244533_at	217799_x_at	201130_s_at	205394_at	1553533_at	202156_s_at	202157_s_at	242722_at	1553243_at
204334_at	207978_s_at	238747_at	209209_s_at	201131_s_at	205768_s_at	1553542_at	202157_s_at	202158_s_at	242687_at	1553264_a_at
223533_at	204774_at	203329_at	214464_at	201367_s_at	205909_at	1553938_a_at	202158_s_at	202206_at	242655_at	1553268_at
225924_at	212400_at	215646_s_at	206127_at	201368_at	206102_at	1553989_a_at	202663_at	202207_at	242650_at	1553357_at
228121_at	213135_at	201170_s_at	200755_s_at	201369_s_at	206364_at	1553994_at	202664_at	202208_s_at	242458_at	1553367_a_at
225163_at	204174_at	221234_s_at	209485_s_at	201618_x_at	206632_s_at	1553995_a_at	202665_s_at	202663_at	242417_at	1553405_a_at
235629_at	203231_s_at	213125_at	210510_s_at	201718_s_at	206975_at	1554018_at	202693_s_at	202664_at	242402_x_at	1553409_at
227209_at	206448_at	211924_s_at	221881_s_at	201719_s_at	207165_at	1554020_at	202694_at	202665_s_at	242367_at	1553427_at
201147_s_at	212566_at	238729_x_at	205396_at	201749_at	207339_s_at	1554062_at	202695_s_at	202693_s_at	242327_x_at	1553456_at
212970_at	221756_at	212985_at	205572_at	201750_s_at	207746_at	1554063_at	202741_at	202694_at	242324_x_at	1553456_at
206814_at	1568765_at	210605_s_at	215832_x_at	201850_at	207828_s_at	1554110_at	202742_s_at	202695_s_at	242270_at	1553492_a_at
204589_at	235836_at	225673_at	211668_s_at	201882_x_at	208079_s_at	1554188_at	202803_s_at	202741_at	242138_at	1553531_at
1556602_at	212944_at	230748_at	214702_at	201883_s_at	209408_at	1554195_a_at	202910_s_at	202742_s_at	242013_at	1553533_at
206025_s_at	207785_s_at	211458_s_at	212119_at	201940_at	209464_at	1554288_at	203416_at	202803_s_at	241950_at	1553541_at
1556773_at	207426_s_at	202628_s_at	220253_s_at	201941_at	209498_at	1554312_at	203470_s_at	202910_s_at	241935_at	1553565_s_at
202668_at	209147_s_at	211160_x_at	210973_s_at	201942_s_at	209642_at	1554371_at	203471_s_at	202988_s_at	241703_at	1553572_a_at
227236_at	204612_at	210004_at	209406_at	201943_s_at	209709_s_at	1554377_a_at	203760_s_at	203012_x_at	241482_at	1553573_s_at
229024_at	226864_at	211478_s_at	214449_s_at	201995_at	209714_s_at	1554473_at	203761_at	203034_s_at	241417_at	1553646_at
214701_s_at	222119_s_at	229900_at	221078_s_at	202327_s_at	209773_s_at	1554474_a_at	204103_at	203047_at	241406_at	1553647_at
226372_at	235478_at	227862_at	204334_at	202328_s_at	209891_at	1554544_a_at	204116_at	203416_at	241265_x_at	1553706_at
229669_at	205566_at	201508_at	209369_at	202393_s_at	210052_s_at	1554556_a_at	204122_at	203508_at	241140_at	1553798_a_at
205214_at	201418_s_at	223374_s_at	221962_s_at	202481_at	210229_s_at	1554557_at	204174_at	203518_at	241078_at	1553834_at
210513_s_at	209574_s_at	231725_at	210675_s_at	202590_s_at	210559_s_at	1554569_a_at	204197_s_at	203528_at	240966_at	1553835_a_at
201169_s_at	211974_x_at	1552717_s_at	212398_at	202603_at	211080_s_at	1554607_at	204198_s_at	203760_s_at	240770_at	1553907_a_at
205249_at	213164_at	205730_s_at	205079_s_at	202604_x_at	211478_s_at	1554621_at	204232_at	203761_at	240646_at	1553977_a_at
226666_at	206725_x_at	239951_at	201399_s_at	202660_at	211519_s_at	1554623_x_at	204529_s_at	203828_s_at	240402_at	1554044_a_at
200906_s_at	204684_at	1557103_a_at	211966_at	202661_at	211814_s_at	1554702_at	204530_s_at	204116_at	240311_at	1554094_at
225922_at	87100_at	242216_at	201615_x_at	202662_s_at	212020_s_at	1554705_at	204621_s_at	204118_at	240275_at	1554126_at
230369_at	1570383_at	201185_at	207983_s_at	202787_s_at	212021_s_at	1554741_s_at	204622_x_at	204174_at	240223_at	1554127_s_at
205525_at	1553313_s_at	1565722_at	212481_s_at	202788_at	212022_s_at	1554784_at	204655_at	204197_s_at	240189_at	1554163_at
1557094_at	228490_at	228335_at	201262_s_at	202988_s_at	212023_s_at	1554798_at	204794_at	204198_s_at	240140_s_at	1554168_a_at
201149_s_at	1569387_at	235146_at	210756_s_at	203045_at	212949_at	1554819_a_at	204806_x_at	204205_at	240081_at	1554181_at
226460_at	216245_at	201431_s_at	209920_at	203084_at	213599_at	1554827_a_at	204896_s_at	204489_s_at	240024_at	1554213_at
238919_at	219049_at	214535_s_at	219892_at	203085_s_at	214710_s_at	1554828_at	204897_at	204490_s_at	239997_at	1554261_at
229784_at	203661_s_at	243363_at	208456_s_at	203140_at	215509_s_at	1554874_at	204923_at	204655_at	239865_at	1554262_s_at
212641_at	221815_at	213067_at	208328_s_at	203167_at	215942_s_at	1554899_s_at	204960_at	204698_at	239853_at	1554300_a_at
223169_s_at	1567906_at	206595_at	218401_s_at	203186_s_at	217640_x_at	1554918_a_at	205039_s_at	204794_at	239770_at	1554303_at
41386_i_at	1566465_at	229265_at	210815_s_at	203374_s_at	218009_s_at	1554930_a_at	205114_s_at	204806_x_at	239598_s_at	1554331_a_at
224838_at	201417_at	206127_at	218521_s_at	203375_s_at	218039_at	1554997_a_at	205171_at	204882_at	239542_at	1554352_s_at
231930_at	201243_s_at	1555137_a_at	205503_at	203433_at	218355_at	1555016_at	205239_at	204890_s_at	239528_at	1554418_s_at
230345_at	208376_at	217996_at	201430_s_at	203509_at	218542_at	1555020_a_at	205291_at	204891_s_at	239522_at	1554473_at
211756_at	204440_at	1557852_at	203425_s_at	203627_at	218585_s_at	1555024_at	205456_at	204923_at	239435_x_at	1554504_at
217875_s_at	211596_s_at	207038_at	206673_at	203628_at	218662_s_at	1555027_at	205488_at	204960_at	239394_at	1554506_x_at
40148_at	232364_at	205206_at	216080_s_at	203633_at	218663_at	1555039_a_at	205495_s_at	205039_s_at	239367_at	1554507_at
207530_s_at	212502_at	1562648_at	202479_s_at	203634_s_at	218726_at	1555071_at	205570_at	205291_at	239350_at	1554519_at
216060_s_at	212692_s_at	225147_at	214701_s_at	203705_s_at	218755_at	1555092_at	205639_at	205411_at	239289_x_at	1554531_at
206432_at	227317_at	214255_at	214587_at	203706_s_at	218883_s_at	1555097_a_at	205821_at	205456_at	239229_at	1554533_at
209909_s_at	201416_at	201389_at	219523_s_at	203787_at	219000_s_at	1555102_at	205831_at	205488_at	239217_x_at	1554534_at
223333_s_at	1558342_x_at	202620_s_at	214894_x_at	203939_at	219148_at	1555103_s_at	206060_s_at	205495_s_at	239155_at	1554536_at
1555420_a_at	210946_at	210692_s_at	205123_s_at	203961_at	219306_at	1555123_at	206099_at	205570_at	239148_at	1554538_at
1556066_at	213665_at	232204_at	219393_s_at	203962_s_at	219493_at	1555136_at	206365_at	205758_at	239067_s_at	1554539_a_at
242767_at	216244_at	228785_at	215222_x_at	204014_at	219787_s_at	1555137_a_at	206366_x_at	205821_at	239065_at	1554547_at
229553_at	213668_s_at	213790_at	205018_s_at	204015_s_at	219918_s_at	1555164_at	206366_x_at	205831_at	239058_at	1554560_at
232355_at	210612_s_at	201655_s_at	208633_s_at	204043_at	219978_s_at	1555173_at	206636_at	206060_s_at	239031_at	1554566_at
1556221_a_at	214724_at	1555579_s_at	210089_s_at	204067_at	219990_at	1555229_a_at	206666_at	206099_at	239027_at	1554616_at
206204_at	209959_at	214770_at	202079_s_at	204188_s_at	220030_at	1555257_a_at	206761_at	206582_s_at	238977_at	1554625_at
205266_at	210991_s_at	200771_at	203504_s_at	204189_at	220651_s_at	1555289_at	206785_s_at	206666_at	238966_at	1554629_at
210355_at	201464_x_at	213553_x_at	219436_s_at	204224_s_at	220892_s_at	1555343_at	206828_at	206761_at	238911_at	1554648_a_at
219634_at	1555120_at	214175_x_at	220199_s_at	204270_at	221075_s_at	1555345_at	206974_at	206804_at	238889_at	1554690_a_at
223393_s_at	219678_x_at	1569100_a_at	217967_s_at	204316_at	221223_x_at	1555352_at	207001_x_at	206974_at	238848_at	1554703_at
218691_s_at	206761_at	238654_at	201109_s_at	204319_s_at	221520_s_at	1555353_at	207238_s_at	206991_s_at	238846_at	1554705_at
227233_at	238482_at	218744_s_at	204969_s_at	204322_at	221521_s_at	1555371_at	207419_s_at	207238_s_at	238839_at	1554710_at
224837_at	230363_s_at	211379_x_at	204369_at	204324_s_at	222039_at	1555407_s_at	207485_x_at	207323_s_at	238677_at	1554736_at
1558828_s_at	202545_at	218651_s_at	204614_at	204401_at	222608_s_at	1555468_at	207540_s_at	207351_s_at	238524_at	1554737_at
223392_s_at	222610_s_at	201110_s_at	217744_s_at	204411_at	222680_s_at	1555471_a_at	207735_at	207419_s_at	238513_at	1554741_s_at
206448_at	214109_at	212977_at	220122_at	204489_s_at	222958_s_at	1555474_at	207795_s_at	207460_at	238429_at	1554755_a_at
230372_at	218370_s_at	1569150_x_at	218273_s_at	204490_s_at	222962_s_at	1555475_x_at	207796_x_at	207485_x_at	238376_at	1554773_at
213419_at	204755_x_at	208869_s_at	205729_at	204532_x_at	223062_s_at	1555487_a_at	207840_at	207795_s_at	238339_x_at	1554784_at
1568765_at	235066_at	210423_s_at	202635_s_at	204698_at	223229_at	1555504_at	207860_at	207796_x_at	238275_at	1554789_a_at
222719_s_at	204753_s_at	232538_at	208786_s_at	204722_at	223307_at	1555505_a_at	208010_s_at	207904_s_at	238164_at	1554789_a_at
201473_at	243928_s_at	204416_x_at	217234_s_at	204723_at	223377_x_at	1555516_at	208011_at	207957_s_at	238154_at	1554789_a_at
222449_at	204754_at	209305_s_at	214212_x_at	204731_at	223381_at	1555526_a_at	208348_s_at	207979_s_at	238120_at	1554789_a_at
1554414_a_at	230362_at	200921_s_at	214895_s_at	204790_at	223556_at	1555536_at	208351_s_at	208010_s_at	238105_x_at	1554798_at
206227_at	216181_at	231688_at	210214_s_at	204794_at	223700_at	1555562_a_at	208763_s_at	208011_at	238080_at	1554819_a_at
238417_at	1566464_at	221773_at	214553_s_at	205042_at	223961_s_at	1555578_at	208885_at	208348_s_at	238075_at	1554826_at
232268_at	205242_at	202351_at	201559_s_at	205051_s_at	224428_s_at	1555579_s_at	209083_at	208351_s_at	238051_x_at	1554828_at
41387_r_at	208510_s_at	208425_s_at	202728_s_at	205055_at	224753_at	1555587_at	209201_x_at	208442_s_at	237790_at	1554830_a_at
232544_at	1554918_a_at	219257_s_at	208925_at	205138_s_at	225655_at	1555600_s_at	209269_s_at	208615_s_at	237781_at	1554863_s_at
228390_at	212500_at	206614_at	201537_s_at	205139_s_at	225687_at	1555608_at	209606_at	208616_s_at	237693_at	1554867_a_at
203502_at	212814_at	225337_at	201008_s_at	205209_at	225834_at	1555647_a_at	209682_at	208617_s_at	237691_x_at	1554874_at
218501_at	219208_at	203913_s_at	214954_at	205327_s_at	226433_at	1555648_at	209770_at	208692_at	237466_s_at	1554920_at
219225_at	212828_at	231807_at	210875_s_at	205376_at	226661_at	1555697_at	209795_at	208729_x_at	237439_at	1554921_a_at
204743_at	203747_at	208981_at	210818_s_at	205383_s_at	226829_at	1555705_a_at	209813_x_at	208825_x_at	237314_at	1554923_at
206300_s_at	1555632_at	212884_x_at	208621_s_at	205383_s_at	226936_at	1555736_a_at	209968_s_at	208834_x_at	237215_s_at	1554938_a_at
205807_s_at	1569002_x_at	203717_at	201772_at	205419_at	226980_at	1555737_a_at	210031_at	208885_at	237214_at	1554974_at
205419_at	39248_at	208983_s_at	203553_s_at	205456_at	228033_at	1555759_a_at	210105_s_at	209072_at	237159_x_at	1555016_at
230464_at	1558340_at	212390_at	211272_s_at	205468_s_at	228069_at	1555766_a_at	210116_at	209083_at	237144_at	1555020_a_at
226525_at	207996_s_at	209304_x_at	211355_x_at	205469_s_at	228273_at	1555778_a_at	210140_at	209140_x_at	237137_at	1555024_at
201428_at	201466_s_at	242358_at	206099_at	205479_s_at	228323_at	1555784_s_at	210164_at	209201_x_at	237132_at	1555025_at
226726_at	217979_at	235250_at	201373_at	205508_at	228729_at	1555800_at	210354_at	209584_x_at	237086_at	1555071_at
218900_at	200835_s_at	209561_at	216511_s_at	205632_s_at	228737_at	1555801_s_at	210606_x_at	209606_at	236988_x_at	1555097_a_at
222450_at	215672_s_at	209201_x_at	209344_at	205652_s_at	228868_x_at	1555841_at	211144_x_at	209670_at	236979_at	1555098_a_at
215199_at	212810_s_at	201348_at	214452_at	205718_at	228955_at	1555854_at	211209_x_at	209671_x_at	236976_at	1555102_at
212817_at	229409_s_at	219892_at	221011_s_at	205841_at	229490_s_at	1555854_at	211210_x_at	209682_at	236885_at	1555103_s_at
229130_at	50221_at	224822_at	200787_s_at	205842_s_at	229610_at	1555855_at	211211_x_at	209685_s_at	236800_at	1555113_at
219474_at	209573_s_at	206857_s_at	211356_x_at	205898_at	232278_s_at	1555856_s_at	211469_s_at	209770_at	236800_at	1555116_s_at
214079_at	203196_at	204268_at	202089_s_at	205946_at	235609_at	1555875_at	211796_s_at	209813_x_at	236655_at	1555164_at
201418_s_at	236173_s_at	214068_at	203811_s_at	205947_s_at	236641_at	1555876_at	211919_s_at	209835_x_at	236548_at	1555229_a_at
207453_s_at	203662_s_at	205204_at	214875_x_at	206094_x_at	238532_at	1555950_a_at	212239_at	210031_at	236539_at	1555233_at
229844_at	1555009_a_at	224772_at	211681_s_at	206126_at	242890_at	1556038_at	212240_s_at	210038_at	236481_at	1555234_a_at
227183_at	240257_at	214807_at	219691_at	206301_at	244434_at	1556039_s_at	212249_at	210039_s_at	236479_at	1555253_at
227449_at	205055_at	219434_at	207431_s_at	206418_at		1556051_a_at	212271_at	210105_s_at	236329_at	1555289_at
225288_at	221866_at	225207_at	203438_at	206465_at		1556107_at	212486_s_at	210116_at	236218_at	1555289_at
204790_at	216979_at	208328_s_at	205408_at	206466_at		1556128_a_at	212587_s_at	210136_at	236168_at	1555298_a_at
213506_at	215579_at	210942_s_at	218036_x_at	206551_x_at		1556181_at	212588_at	210140_at	236138_at	1555300_a_at
227755_at	216180_s_at	235534_at	201801_s_at	206571_s_at		1556182_x_at	212829_at	210164_at	236135_at	1555308_at
236599_at	203099_s_at	204604_at	202874_s_at	206675_s_at		1556183_at	212843_at	210288_at	236102_at	1555309_a_at
1561167_at	1555039_a_at	201430_s_at	211077_s_at	206687_s_at		1556209_at	212959_s_at	210321_at	236101_at	1555318_at
213146_at	201465_s_at	212071_s_at	209355_s_at	206761_at		1556377_s_at	213475_s_at	210606_x_at	236096_at	1555321_at
232090_at	209611_s_at	203914_x_at	201635_s_at	206869_at		1556427_s_at	213603_s_at	210858_x_at	236083_at	1555323_at
1568611_at	203255_at	228302_x_at	209909_s_at	206914_at		1556499_s_at	213906_at	210915_x_at	236082_at	1555335_at
238712_at	204205_at	217997_at	202583_s_at	207126_x_at		1556579_s_at	213915_at	210916_s_at	236073_at	1555336_a_at
219167_at	39249_at	236858_s_at	216804_s_at	207217_s_at		1556627_at	214022_s_at	210943_s_at	236030_at	1555341_at
218826_at	240140_s_at	203813_s_at	218177_at	207279_s_at		1556711_at	214049_x_at	210972_x_at	236028_at	1555342_a_at
205933_at	205798_at	211548_s_at	208737_at	207339_s_at		1556773_at	214447_at	211085_s_at	236021_at	1555345_at
208078_s_at	1570121_at	219943_s_at	200798_x_at	207361_at		1556841_a_at	214450_at	211144_x_at	236009_at	1555352_at
219279_at	222233_s_at	203835_at	200672_x_at	207380_x_at		1556907_at	214470_at	211209_x_at	235986_at	1555356_a_at
1560285_at	208193_at	237261_at	214390_s_at	207474_at		1556997_a_at	214551_s_at	211210_x_at	235969_at	1555375_at
230424_at	244526_at	216080_s_at	207700_s_at	207533_at		1557080_s_at	214567_s_at	211211_x_at	235955_at	1555404_a_at
227166_at	1569001_at	1570042_a_at	214845_s_at	207561_s_at		1557122_s_at	214567_s_at	211469_s_at	235937_at	1555431_a_at
219179_at	244377_at	204306_s_at	206544_x_at	207681_at		1557143_at	214617_at	211597_s_at	235900_at	1555465_at
230643_at	242212_at	209324_s_at	212246_at	207734_at		1557241_a_at	214735_at	211796_s_at	235817_at	1555486_a_at
239740_at	201242_s_at	214091_s_at	210995_s_at	207760_s_at		1557292_a_at	214952_at	211796_s_at	235740_at	1555487_a_at
231382_at	226218_at	225175_s_at	208047_s_at	207785_s_at		1557434_at	215806_x_at	211902_x_at	235737_at	1555497_a_at
38037_at	209610_s_at	223837_at	212758_s_at	207996_s_at		1557531_a_at	216033_s_at	211919_s_at	235718_at	1555509_a_at
216005_at	206409_at	209733_at	202604_x_at	208003_s_at		1557560_at	216191_s_at	212014_x_at	235699_at	1555515_a_at
201286_at	203100_s_at	229487_at	211536_x_at	208059_at		1557591_at	216248_s_at	212063_at	235684_s_at	1555516_at
1561394_s_at	207164_s_at	226311_at	200742_s_at	208078_s_at		1557755_at	216748_at	212070_at	235683_at	1555527_at
225293_at	214468_at	244224_x_at	203987_at	208158_s_at		1557756_a_at	216901_s_at	212239_at	235638_at	1555560_at
218995_s_at	238339_x_at	228873_at	201107_s_at	208218_s_at		1557771_at	216920_s_at	212240_s_at	235563_at	1555561_a_at
203821_at	204730_at	240207_at	202827_s_at	208219_at		1557886_at	217028_at	212249_at	235546_at	1555564_a_at
226535_at	212811_x_at	230722_at	200756_x_at	208222_at		1557924_s_at	217088_s_at	212271_at	235476_at	1555578_at
241749_at	233138_at	229006_at	212162_at	208223_s_at		1557970_s_at	217095_x_at	212430_at	235387_at	1555579_s_at
1554997_a_at	210264_at	1554237_at	203665_at	208325_s_at		1558115_at	217143_s_at	212486_s_at	235306_at	1555620_a_at
228948_at	242927_at	231406_at	219677_at	208441_at		1558116_x_at	217192_s_at	212587_s_at	235287_at	1555647_a_at
218644_at	203098_at	204575_s_at	209203_s_at	208596_s_at		1558144_at	217359_s_at	212588_at	235277_at	1555648_at
225292_at	216182_at	201108_s_at	208033_s_at	208626_s_at		1558199_at	218237_s_at	212672_at	235276_at	1555682_at
241026_at	204179_at	209700_x_at	212582_at	208888_s_at		1558378_a_at	218638_s_at	212829_at	235165_at	1555689_at
223168_at	212774_at	212975_at	201295_s_at	208889_s_at		1558501_at	218764_at	213084_x_at	235153_at	1555694_a_at
240135_x_at		201169_s_at	218218_at	208949_s_at		1558502_s_at	219033_at	213193_x_at	235150_at	1555724_s_at
1569582_at		200770_s_at	201831_s_at	209002_s_at		1558522_at	219155_at	213305_s_at	235148_at	1555740_a_at
232397_at		212764_at	218260_at	209102_s_at		1558647_at	219159_s_at	213475_s_at	235141_at	1555741_at
225871_at		211549_s_at	200605_s_at	209112_at		1558661_at	219191_s_at	213539_at	235116_at	1555765_a_at
222802_at		209831_x_at	204863_s_at	209139_s_at		1558668_s_at	219812_at	213603_s_at	235048_at	1555778_a_at
214719_at		207273_at	212226_s_at	209201_x_at		1558682_at	219821_s_at	213746_s_at	235006_at	1555809_at
227317_at		227618_at	211676_s_at	209282_at		1558683_a_at	220398_at	213801_x_at	234992_x_at	1555867_at
226249_at		240038_at	208781_x_at	209324_s_at		1558695_at	220603_s_at	213915_at	234971_x_at	1555875_at
201416_at		244026_at	210284_s_at	209325_s_at		1558705_at	220646_s_at	213932_x_at	234932_s_at	1555876_at
229830_at		205180_s_at	200641_s_at	209468_at		1558706_a_at	220704_at	214022_s_at	234929_s_at	1555902_at
201846_s_at		226847_at	213843_x_at	209481_at		1558732_at	220966_x_at	214049_x_at	234864_s_at	1555950_a_at
229072_at		210233_at	213419_at	209485_s_at		1558775_s_at	221081_s_at	214083_at	234804_at	1555993_at
213668_s_at		207345_at	209348_s_at	209534_x_at		1558834_s_at	221092_at	214208_at	234730_s_at	1555997_s_at
1569003_at		208868_s_at	211354_s_at	209573_s_at		1558867_at	221417_x_at	214447_at	234351_x_at	1556038_at
237305_at		210762_s_at	217279_x_at	209574_s_at		1558868_a_at	221601_s_at	214450_at	234290_x_at	1556039_s_at
228235_at		223846_at	203134_at	209615_s_at		1558964_at	221602_s_at	214551_s_at	234040_at	1556047_s_at
225728_at		63825_at	211559_s_at	209619_at		1559077_at	221756_at	214617_at	233979_s_at	1556069_s_at
1556067_a_at		201109_s_at	210790_s_at	209661_at		1559244_at	221757_at	214735_at	233978_at	1556095_at
204748_at		206020_at	220202_s_at	209727_at		1559261_a_at	221875_x_at	214752_x_at	233949_s_at	1556096_s_at
235891_at		37408_at	216598_s_at	209765_at		1559270_at	221978_at	214995_s_at	233917_s_at	1556097_at
230218_at		211459_at	214266_s_at	209818_s_at		1559326_at	222838_at	215313_x_at	233634_at	1556107_at
202150_s_at		238903_at	204544_at	209835_x_at		1559370_at	223101_s_at	215332_s_at	233593_at	1556185_a_at
220326_s_at		235592_at	207528_s_at	209920_at		1559392_s_at	223322_at	215415_s_at	233565_s_at	1556232_at
1558199_at		205227_at	215485_s_at	210214_s_at		1559393_at	223358_s_at	215579_at	233447_at	1556233_s_at
219209_at		1553706_at	210299_s_at	210461_s_at		1559421_at	223640_at	215785_s_at	233436_at	1556294_at
206666_at		238478_at	208965_s_at	210510_s_at		1559583_at	224046_s_at	215806_x_at	233310_at	1556300_s_at
232122_s_at		1562415_a_at	217966_s_at	210615_at		1559624_at	224451_x_at	216033_s_at	233252_s_at	1556325_at
206114_at		203865_s_at	201539_s_at	210687_at		1559631_at	224579_at	216056_at	233233_at	1556328_at
223287_s_at		236420_s_at	211749_s_at	210688_s_at		1559635_at	224580_at	216231_s_at	233206_at	1556329_a_at
203879_at		221887_s_at	219872_at	210808_s_at		1559650_at	224621_at	216438_s_at	233134_at	1556354_s_at
205207_at		216834_at	210990_s_at	210829_s_at		1559942_at	224833_at	216526_x_at	233104_at	1556355_x_at
221423_s_at		205695_at	203989_x_at	210916_s_at		1559956_at	224964_s_at	216748_at	233001_at	1556378_a_at
217591_at		229800_at	204338_s_at	211026_s_at		1560097_at	224965_at	216834_at	232977_x_at	1556427_s_at
223467_at		214928_at	214992_s_at	211060_x_at		1560715_at	225701_at	216901_s_at	232938_at	1556471_at
203298_s_at		203716_s_at	209098_s_at	211249_at		1560785_at	226068_at	216920_s_at	232893_at	1556472_s_at
202149_at		47553_at	203828_s_at	211284_s_at		1560788_at	226153_s_at	216988_s_at	232859_s_at	1556499_s_at
225764_at		219745_at	201858_s_at	211360_s_at		1561327_at	226392_at	217028_at	232843_s_at	1556579_s_at
206924_at		221211_s_at	211537_x_at	211597_s_at		1561394_s_at	226725_at	217192_s_at	232842_at	1556583_a_at
227478_at		204115_at	204725_s_at	211598_x_at		1561633_at	226906_s_at	217523_at	232802_at	1556627_at
219480_at		240568_at	210298_x_at	211631_x_at		1561644_x_at	226914_at	217838_s_at	232629_at	1556841_a_at
241272_at		208075_s_at	204602_at	211668_s_at		1561849_at	226915_s_at	218237_s_at	232598_at	1556883_a_at
230778_at		203234_at	202637_s_at	211706_s_at		1561939_at	227030_at	218764_at	232593_at	1556956_at
243416_at		218665_at	215440_s_at	211919_s_at		1562139_a_at	227119_at	219033_at	232567_at	1556997_a_at
227498_at		214511_x_at	202719_s_at	211974_x_at		1562234_a_at	227178_at	219159_s_at	232553_at	1557078_at
215350_at		225200_at	210480_s_at	212014_x_at		1562416_at	227344_at	219191_s_at	232543_x_at	1557080_s_at
212565_at		212934_at	220092_s_at	212047_s_at		1562446_at	227346_at	219528_s_at	232514_at	1557091_at
209706_at		231078_at	209230_s_at	212063_at		1562488_at	227394_at	219812_at	232419_at	1557122_s_at
205533_s_at		236251_at	212337_at	212090_at		1562583_s_at	227900_at	220132_s_at	232380_at	1557123_a_at
1555989_at		214748_at	212385_at	212124_at		1562910_at	228283_at	220567_at	232322_x_at	1557241_a_at
218319_at		212906_at	206220_s_at	212203_x_at		1562953_s_at	228964_at	220646_s_at	232151_at	1557275_a_at
228964_at		227376_at	219924_s_at	212298_at		1563098_at	229005_at	220684_at	232112_at	1557374_at
221898_at		1555136_at	202817_s_at	212338_at		1563221_at	229021_at	220704_at	232048_at	1557385_at
205648_at		203088_at	220955_x_at	212518_at		1563392_at	229414_at	220999_s_at	232045_at	1557545_s_at
227155_at		202393_s_at	202156_s_at	212530_at		1563420_at	229723_at	221081_s_at	232025_at	1557621_at
236984_at		219890_at	209677_at	212560_at		1563513_at	229799_s_at	221092_at	232017_at	1557726_at
214161_at		205088_at	219326_s_at	212665_at		1563584_at	230124_at	221269_s_at	232016_at	1557729_at
225627_s_at		242115_at	212794_s_at	212737_at		1563639_a_at	230179_at	221601_s_at	231984_at	1557786_s_at
219383_at		227279_at	203311_s_at	212897_at		1563677_at	230230_at	221602_s_at	231857_s_at	1557795_s_at
227497_at		234725_s_at	35436_at	212899_at		1563830_a_at	230383_x_at	221756_at	231838_at	1557796_at
218113_at		213355_at	212286_at	213058_at		1563834_a_at	230444_at	221757_at	231830_x_at	1557994_at
204977_at		204686_at	217890_s_at	213146_at		1563961_at	230464_at	221875_x_at	231799_at	1558102_at
203037_s_at		220272_at	202008_s_at	213156_at		1563983_at	230669_at	221978_at	231777_at	1558103_a_at
58780_s_at		202756_s_at	210716_s_at	213156_at		1564031_a_at	231182_at	222838_at	231776_at	1558113_at
210689_at		217975_at	201308_s_at	213158_at		1564063_a_at	231268_at	222895_s_at	231734_at	1558115_at
221778_at		219509_at	208669_s_at	213158_at		1564064_a_at	231776_at	223082_at	231656_x_at	1558116_x_at
209681_at		226613_at	211599_x_at	213198_at		1564423_a_at	232161_x_at	223322_at	231621_at	1558144_at
205112_at		230422_at	216915_s_at	213238_at		1564431_a_at	232543_x_at	223358_s_at	231504_at	1558280_s_at
237732_at		210305_at	201646_at	213297_at		1564635_a_at	233743_x_at	223640_at	231478_at	1558295_a_at
212830_at		243546_at	219474_at	213324_at		1564736_a_at	234050_at	223707_at	231372_at	1558470_at
227214_at		206259_at	209385_s_at	213375_s_at		1564746_at	234306_s_at	223746_at	231288_at	1558501_at
226641_at		222692_s_at	211968_s_at	213724_s_at		1564876_s_at	234928_x_at	224046_s_at	231220_at	1558502_s_at
1560869_a_at		219764_at	205032_at	213725_x_at		1565149_at	235199_at	224310_s_at	231198_at	1558612_a_at
233223_at		231358_at	207764_s_at	213996_at		1565162_s_at	235739_at	224451_x_at	231179_at	1558621_at
209928_s_at		202912_at	205082_s_at	214049_x_at		1565242_at	235780_at	224579_at	231124_x_at	1558636_s_at
226907_at		211531_x_at	214168_s_at	214151_s_at		1565389_s_at	235986_at	224580_at	231119_at	1558680_s_at
1560286_s_at		226865_at	215707_s_at	214152_at		1565483_at	236301_at	224621_at	231025_at	1558705_at
222171_s_at		208423_s_at	213807_x_at	214180_at		1565484_x_at	236539_at	224784_at	231022_at	1558706_a_at
210319_x_at		1556865_at	201720_s_at	214403_x_at		1565628_at	236935_at	224833_at	230986_at	1558708_at
219511_s_at		227276_at	200760_s_at	214551_s_at		1565681_s_at	236988_x_at	224927_at	230973_at	1558738_at
229065_at		227952_at	213816_s_at	214660_at		1565778_at	238423_at	225176_at	230917_at	1558897_at
235056_at		227832_at	202816_s_at	214682_at		1565928_at	238430_x_at	225364_at	230901_x_at	1559005_s_at
1555486_a_at		214121_x_at	208785_s_at	214703_s_at		1565929_s_at	238438_at	225407_at	230896_at	1559036_at
237117_at		234985_at	215236_s_at	214735_at		1566253_at	238524_at	225408_at	230815_at	1559036_at
1561908_a_at		234502_at	213562_s_at	214895_s_at		1566624_at	238649_at	225592_at	230788_at	1559036_at
206926_s_at		205896_at	204344_s_at	214906_x_at		1566721_at	239122_at	225628_s_at	230750_at	1559077_at
205619_s_at		1552667_a_at	210186_s_at	214985_at		1567224_at	240070_at	225701_at	230707_at	1559180_at
212572_at		1556927_at	221561_at	215092_s_at		1568287_at	240106_at	226153_s_at	230682_x_at	1559270_at
237833_s_at		204072_s_at	221371_at	215111_s_at		1568603_at	240413_at	226219_at	230669_at	1559277_at
232478_at		217875_s_at	204684_at	215125_s_at		1568604_a_at	242367_at	226474_at	230649_at	1559326_at
228033_at		211887_x_at	212230_at	215146_s_at		1568611_at	242388_x_at	226725_at	230639_at	1559388_a_at
212599_at		219456_s_at	205925_s_at	215205_x_at		1568618_a_at	242946_at	226727_at	230633_at	1559393_at
209892_at		212508_at	206665_s_at	215690_x_at		1568644_at	243109_at	226789_at	230480_at	1559400_s_at
207147_at		232406_at	201200_at	215793_at		1568646_x_at	243999_at	226906_s_at	230398_at	1559421_at
239364_at		238981_at	204627_s_at	215890_at		1568820_a_at	244008_at	227030_at	230316_at	1559481_at
219682_s_at		208982_at	202131_s_at	215891_s_at		1568850_at	37145_at	227119_at	230255_at	1559687_at
225544_at		205960_at	212629_s_at	215925_s_at		1568854_at		227168_at	230240_at	1559839_at
		207154_at	220937_s_at	215990_s_at		1568868_at		227178_at	230188_at	1559840_s_at
		239605_x_at	203242_s_at	216041_x_at		1568916_at		227232_at	230175_s_at	1560136_at
		236297_at	210840_s_at	216056_at		1569042_at		227344_at	230135_at	1560142_at
		1556666_a_at	212196_at	216250_s_at		1569054_at		227346_at	230124_at	1560265_at
		204948_s_at	208178_x_at	216627_s_at		1569072_s_at		227353_at	230113_at	1560316_s_at
		242809_at	201730_s_at	216734_s_at		1569074_at		227817_at	230060_at	1560318_at
		1559326_at	201279_s_at	216834_at		1569256_a_at		227824_at	230053_at	1560334_at
		201117_s_at	204989_s_at	216882_s_at		1569269_s_at		227900_at	229887_at	1560407_at
		226448_at	203676_at	216949_s_at		1569290_s_at		228047_at	229842_at	1560715_at
		1553043_a_at	202166_s_at	217028_at		1569331_at		228071_at	229823_at	1560974_s_at
		201802_at	206235_at	217119_s_at		1569342_at		228258_at	229822_at	1561088_at
		226184_at	203007_x_at	217197_x_at		1569402_at		228283_at	229726_at	1561200_at
		212095_s_at	208875_s_at	217523_at		1569464_at		228394_at	229641_at	1561269_at
		1569149_at	218182_s_at	217585_at		1569472_s_at		228658_at	229598_at	1561316_at
		235723_at	211825_s_at	217591_at		1569481_s_at		228677_s_at	229596_at	1561614_at
		210999_s_at	221430_s_at	217875_s_at		1569496_s_at		228795_at	229568_at	1561615_s_at
		244612_at	201123_s_at	217877_s_at		1569642_at		228891_at	229545_at	1562074_a_at
		1569403_at	214505_s_at	217949_s_at		1569656_at		228964_at	229515_at	1562139_a_at
		221959_at	207821_s_at	217989_at		1569723_a_at		229221_at	229513_at	1562321_at
		237116_at	217299_s_at	218017_s_at		1569847_at		230124_at	229498_at	1562329_at
		221204_s_at	202118_s_at	218096_at		1569881_at		230383_x_at	229484_at	1562330_s_at
		202988_s_at	200927_s_at	218113_at		1570026_at		230444_at	229473_at	1562371_s_at
		229942_at	204715_at	218181_s_at		1570169_at		231182_at	229458_s_at	1562411_at
		223276_at	210971_s_at	218217_at		1570279_at		231776_at	229440_at	1562443_at
		212538_at	221551_x_at	218262_at		160020_at		231866_at	229439_s_at	1562460_at
		220146_at	219201_s_at	218376_s_at		200046_at		231929_at	229402_at	1562477_at
		202685_s_at	209060_x_at	218421_at		200096_s_at		232311_at	229396_at	1562639_at
		207333_at	200973_s_at	218423_x_at		200632_s_at		232543_x_at	229346_at	1562713_a_at
		1553034_at	203819_s_at	218581_at		200652_at		233500_x_at	229332_at	1562997_a_at
		204445_s_at	214444_s_at	218589_at		200663_at		234306_s_at	229252_at	1563010_at
		1558501_at	201901_s_at	218788_s_at		200673_at		234928_x_at	229241_at	1563034_at
		212658_at	217097_s_at	218832_x_at		200677_at		235310_at	229225_at	1563035_x_at
		227314_at	208702_x_at	218918_at		200698_at		235522_at	229180_at	1563221_at
		211485_s_at	203441_s_at	219175_s_at		200699_at		235692_at	229147_at	1563319_at
		226757_at	206474_at	219237_s_at		200700_s_at		235780_at	229082_at	1563392_at
		224793_s_at	206376_at	219265_at		200701_at		235986_at	229061_s_at	1563513_at
		207542_s_at	208527_x_at	219290_x_at		200755_s_at		236259_at	228994_at	1563532_at
		207326_at	221428_s_at	219475_at		200756_x_at		236301_at	228987_at	1563542_a_at
		225308_s_at	205084_at	219617_at		200757_s_at		236324_at	228955_at	1563563_at
		237418_at	208867_s_at	219677_at		200760_s_at		236539_at	228918_at	1563754_at
		204359_at	209526_s_at	219724_s_at		200761_s_at		236554_x_at	228910_at	1563770_at
		236735_at	212816_s_at	219734_at		200776_s_at		236728_at	228900_at	1563792_at
		227563_at	210841_s_at	219766_at		200777_s_at		236988_x_at	228891_at	1563882_a_at
		1560662_s_at	205173_x_at	219897_at		200782_at		237322_at	228868_x_at	1564117_at
		239450_at	200946_x_at	219932_at		200784_s_at		237759_at	228840_at	1564241_at
		232568_at	202236_s_at	219951_s_at		200785_s_at		238423_at	228806_at	1564274_at
		227233_at	206748_s_at	220080_at		200821_at		238430_x_at	228724_at	1564274_at
		204204_at	203736_s_at	220284_at		200838_at		238438_at	228708_at	1564399_a_at
		212558_at	201988_s_at	220298_s_at		200839_s_at		238524_at	228707_at	1564423_a_at
		223791_at	207782_s_at	220299_at		200866_s_at		238824_at	228706_s_at	1564423_a_at
		1560747_at	216976_s_at	220558_x_at		200871_s_at		239072_at	228660_x_at	1564423_a_at
		60471_at	206429_at	221059_s_at		200872_at		239122_at	228649_at	1564467_at
		218368_s_at	208403_x_at	221128_at		200889_s_at		240070_at	228497_at	1564525_at
		226673_at	201096_s_at	221156_x_at		200890_s_at		240413_at	228490_at	1564598_a_at
		1564248_at	216294_s_at	221223_x_at		200891_s_at		241346_at	228462_at	1564642_at
		228877_at	216627_s_at	221234_s_at		200897_s_at		242367_at	228450_at	1564787_at
		218818_at	215936_s_at	221284_s_at		200906_s_at		242946_at	228441_s_at	1564876_s_at
		1564178_at	214578_s_at	221321_s_at		200907_s_at		243532_at	228440_at	1564985_a_at
		242360_at	201654_s_at	221478_at		200945_s_at		243999_at	228383_at	1565034_s_at
		237882_at	207616_s_at	221479_s_at		200965_s_at		244008_at	228376_at	1565162_s_at
		1554556_a_at	207419_s_at	221511_x_at		200967_at		244888_at	228352_at	1565242_at
		211214_s_at	214545_s_at	221561_at		200968_s_at		33304_at	228350_at	1565306_a_at
		237854_at	201337_s_at	221718_s_at		200986_at		37145_at	228300_at	1565346_a_at
		219815_at	215037_s_at	221737_at		201011_at		38149_at	228298_at	1565483_at
		1552626_a_at	216971_s_at	221861_at		201012_at		40420_at	228293_at	1565484_x_at
		205142_x_at	211823_s_at	221985_at		201028_s_at		1405_i_at	228143_at	1565795_at
		236172_at	209149_s_at	221986_s_at		201029_s_at		1552263_at	228126_x_at	1566140_at
		202219_at	201750_s_at	222024_s_at		201034_at		1552264_a_at	228054_at	1566151_at
		224774_s_at	208670_s_at	222156_x_at		201042_at		1552343_s_at	227999_at	1566324_a_at
		204174_at	201647_s_at	222357_at		201069_at		1552480_s_at	227938_s_at	1566513_a_at
		235770_at	209013_x_at	222357_at		201089_at		1552497_a_at	227889_at	1566528_at
		218815_s_at	211506_s_at	222449_at		201096_s_at		1553055_a_at	227866_at	1566624_at
		1554349_at	211631_x_at	222450_at		201097_s_at		1553266_at	227834_at	1566721_at
		220270_at	202905_x_at	222452_s_at		201103_x_at			227819_at	1568600_at
		210644_s_at	200671_s_at	222491_at		201103_x_at			227811_at	1568760_at
		1569544_at	211515_s_at	222547_at		201104_x_at			227801_at	1568779_a_at
		204006_s_at	212417_at	222548_s_at		201104_x_at			227773_at	1568830_at
		238658_at	215723_s_at	222627_at		201104_x_at			227706_at	1568850_at
		226590_at	208835_s_at	222756_s_at		201124_at			227677_at	1568925_at
		205745_x_at	206116_s_at	222850_s_at		201125_s_at			227666_at	1568926_x_at
		209409_at	209532_at	222858_s_at		201141_at			227647_at	1568930_at
		201041_s_at	216266_s_at	222859_s_at		201147_s_at			227609_at	1569024_at
		219364_at	200922_at	222912_at		201148_s_at			227545_at	1569025_s_at
		218000_s_at	222156_x_at	222920_s_at		201149_s_at			227533_at	1569033_at
		225847_at	208767_s_at	222942_s_at		201150_s_at			227512_at	1569054_at
		1568765_at	215794_x_at	222996_s_at		201172_x_at			227492_at	1569102_at
		214454_at	209722_s_at	223179_at		201176_s_at			227491_at	1569111_at
		228497_at	200730_s_at	223377_x_at		201185_at			227475_at	1569178_at
		1566229_a_at	209281_s_at	223573_s_at		201278_at			227393_at	1569225_a_at
		214623_at	211000_s_at	223574_x_at		201279_s_at			227379_at	1569269_s_at
		236025_at	202558_s_at	223620_at		201280_s_at			227350_at	1569290_s_at
		222449_at	200731_s_at	223727_at		201286_at			227349_at	1569300_at
		1556187_at	212602_at	223878_at		201287_s_at			227308_x_at	1569300_at
		218959_at	200776_s_at	223961_s_at		201289_at			227253_at	1569323_at
		214266_s_at	202129_s_at	224360_s_at		201294_s_at			227236_at	1569334_at
		229062_at	217599_s_at	224414_s_at		201295_s_at			227233_at	1569335_a_at
		218245_at	220240_s_at	224516_s_at		201296_s_at			227228_s_at	1569351_at
		232948_at	202411_at	224560_at		201300_s_at			227224_at	1569355_at
		230640_at	217635_s_at	224569_s_at		201324_at			227212_s_at	1569369_at
		237807_at	202101_s_at	224570_s_at		201325_s_at			227211_at	1569383_s_at
		239719_at	212093_s_at	224571_at		201340_s_at			227210_at	1569469_a_at
		244511_at	214693_x_at	224572_s_at		201341_at			227180_at	1569470_a_at
		1556633_at	211876_x_at	224583_at		201367_s_at			227177_at	1569496_s_at
		225842_at	217644_s_at	224681_at		201368_at			227167_s_at	1569555_at
		208806_at	207563_s_at	224807_at		201369_s_at			227143_s_at	1569583_at
		221185_s_at	217211_at	224828_at		201387_s_at			227098_at	1569617_at
		229296_at	215177_s_at	224829_at		201389_at			227057_at	1569688_at
		1557078_at	210148_at	224831_at		201430_s_at			227055_at	1569689_s_at
		240244_at	211744_s_at	224884_at		201431_s_at			227038_at	1569843_at
		1563563_at	200745_s_at	224931_at		201438_at			226988_s_at	1569879_a_at
		242733_at	216493_s_at	224984_at		201525_at			226907_at	1569881_at
		208540_x_at	202873_at	225102_at		201571_s_at			226906_s_at	1569932_at
		230162_s_at	200796_s_at	225144_at		201572_x_at			226899_at	1569932_at
		221266_s_at	202370_s_at	225227_at		201578_at			226869_at	1569949_at
		224499_s_at	217813_s_at	225283_at		201587_s_at			226844_at	1569969_a_at
		228450_at	211665_s_at	225330_at		201590_x_at			226803_at	1570026_at
		219010_at	203293_s_at	225365_at		201625_s_at			226799_at	1570279_at
		206189_at	222158_s_at	225414_at		201626_at			226779_at	1570422_at
		213955_at	218340_s_at	225564_at		201627_s_at			226753_at	1570515_a_at
		213219_at	205410_s_at	225615_at		201653_at			226728_at	1598_g_at
		214992_s_at	218578_at	225929_s_at		201657_at			226678_at	200063_s_at
		244105_at	211992_at	225931_s_at		201658_at			226670_s_at	200648_s_at
		223726_at	215716_s_at	225956_at		201659_s_at			226629_at	200665_s_at
		244261_at	218006_s_at	225957_at		201667_at			226618_at	200696_s_at
		209098_s_at	213446_s_at	226034_at		201668_x_at			226612_at	200795_at
		229504_at	202821_s_at	226075_at		201669_s_at			226611_s_at	200799_at
		227073_at	206667_s_at	226080_at		201670_s_at			226610_at	200800_s_at
		221900_at	210786_s_at	226158_at		201722_s_at			226576_at	200878_at
		204140_at	213012_at	226250_at		201723_s_at			226499_at	200879_s_at
		211812_s_at	216352_x_at	226250_at		201724_s_at			226498_at	200884_at
		1555102_at	201604_s_at	226252_at		201739_at			226497_s_at	200911_s_at
		233526_at	204864_s_at	226252_at		201744_s_at			226474_at	200965_s_at
		204602_at	210830_s_at	226351_at		201752_s_at			226448_at	200974_at
		238513_at	200669_s_at	226399_at		201753_s_at			226392_at	200986_at
		1563553_at	208663_s_at	226499_at		201765_s_at			226374_at	201008_s_at
		37152_at	214077_x_at	226507_at		201787_at			226360_at	201009_s_at
		200920_s_at	208029_s_at	226530_at		201792_at			226346_at	201010_s_at
		220901_at	201161_s_at	226625_at		201810_s_at			226324_s_at	201034_at
		205239_at	220800_s_at	226679_at		201811_x_at			226299_at	201041_s_at
		220388_at	209896_s_at	226731_at		201842_s_at			226231_at	201044_x_at
		226899_at	201311_s_at	226807_at		201843_s_at			226223_at	201058_s_at
		239612_at	200596_s_at	226842_at		201852_x_at			226180_at	201069_at
		1555245_s_at	204048_s_at	226844_at		201874_at			226167_at	201147_s_at
		209839_at	215434_x_at	227039_at		201875_s_at			226129_at	201148_s_at
		209230_s_at	202226_s_at	227053_at		201882_x_at			226123_at	201149_s_at
		217999_s_at	217826_s_at	227082_at		201883_s_at			226086_at	201150_s_at
		204612_at	201846_s_at	227082_at		201889_at			226067_at	201200_at
		220361_at	215238_s_at	227121_at		201893_x_at			226034_at	201235_s_at
		227619_at	218711_s_at	227121_at		201894_s_at			225911_at	201236_s_at
		220484_at	217465_at	227173_s_at		201920_at			225846_at	201261_x_at
		238455_at	206908_s_at	227480_at		201923_at			225835_at	201262_s_at
		240369_at	216942_s_at	227564_at		201925_s_at			225817_at	201348_at
		220955_x_at	208003_s_at	227616_at		201926_s_at			225792_at	201387_s_at
		239039_at	216242_x_at	227687_at		201963_at			225727_at	201430_s_at
		225820_at	201469_s_at	227866_at		201968_s_at			225726_s_at	201431_s_at
		231706_s_at	209142_s_at	228007_at		201983_s_at			225671_at	201438_at
		205119_s_at	211081_s_at	228010_at		201984_s_at			225619_at	201495_x_at
		205568_at	218209_s_at	228065_at		202035_s_at			225618_at	201496_x_at
		216268_s_at	220407_s_at	228113_at		202036_s_at			225609_at	201497_x_at
		1556300_s_at	210235_s_at	228140_s_at		202037_s_at			225606_at	201506_at
		210380_s_at	206668_s_at	228176_at		202052_s_at			225601_at	201525_at
		233755_at	200879_s_at	228296_at		202075_s_at			225582_at	201539_s_at
		1558329_at	212808_at	228416_at		202092_s_at			225566_at	201540_at
		231334_at	220977_x_at	228444_at		202113_s_at			225564_at	201601_x_at
		225864_at	204421_s_at	228479_at		202114_at			225564_at	201621_at
		243356_at	220238_s_at	228497_at		202122_s_at			225536_at	201621_at
		203503_s_at	221268_s_at	228625_at		202132_at			225533_at	201645_at
		211037_s_at	208055_s_at	228758_at		202133_at			225502_at	201666_at
		206062_at	206275_s_at	228788_at		202134_s_at			225474_at	201668_x_at
		237541_at	209761_s_at	228835_at		202156_s_at			225465_at	201669_s_at
		209360_s_at	204049_s_at	228984_at		202157_s_at			225459_at	201670_s_at
		222450_at	214040_s_at	229055_at		202158_s_at			225450_at	201693_s_at
		1554443_s_at	205899_at	229221_at		202191_s_at			225447_at	201694_s_at
		201044_x_at	202082_s_at	229265_at		202192_s_at			225354_s_at	201744_s_at
		210536_s_at	201156_s_at	229452_at		202206_at			225337_at	201752_s_at
		242823_at	200607_s_at	229540_at		202207_at			225177_at	201753_s_at
		218537_at	204748_at	229568_at		202208_s_at			225123_at	201765_s_at
		238118_s_at	221695_s_at	229674_at		202223_at			225081_s_at	201787_at
		234317_s_at	209486_at	229718_at		202237_at			225065_x_at	201792_at
		215617_at	214085_x_at	230000_at		202238_s_at			224997_x_at	201841_s_at
		1566833_x_at	220925_at	230023_at		202239_at			224997_x_at	201842_s_at
		205020_s_at	201383_s_at	230100_x_at		202283_at			224952_at	201843_s_at
		243764_at	221618_s_at	230183_at		202295_s_at			224851_at	201852_x_at
		233120_at	202150_s_at	230563_at		202310_s_at			224848_at	201858_s_at
		236787_at	201683_x_at	230660_at		202311_s_at			224847_at	201859_at
		202733_at	204358_s_at	230707_at		202312_s_at			224833_at	201860_s_at
		240968_at	201151_s_at	231166_at		202336_s_at			224762_at	201893_x_at
		1557621_at	202997_s_at	231286_at		202363_at			224753_at	201925_s_at
		232721_at	211776_s_at	231579_s_at		202370_s_at			224646_x_at	201926_s_at
		1563745_a_at	211467_s_at	231741_at		202382_s_at			224646_x_at	201981_at
		212099_at	214196_s_at	231792_at		202388_at			224580_at	201982_s_at
		205566_at	207198_s_at	231873_at		202391_at			224579_at	201983_s_at
		1556663_s_at	216283_s_at	231956_at		202403_s_at			224556_s_at	201984_s_at
		228184_at	211985_s_at	232000_at		202404_s_at			224469_s_at	202007_at
		202828_s_at	208097_s_at	232007_at		202425_x_at			224451_x_at	202008_s_at
		236587_at	202895_s_at	232077_s_at		202429_s_at			224428_s_at	202016_at
		204259_at	201571_s_at	232125_at		202434_s_at			224417_at	202017_at
		209735_at	207993_s_at	232125_at		202435_s_at			224414_s_at	202035_s_at
		219101_x_at	204325_s_at	232155_at		202436_s_at			224412_s_at	202036_s_at
		218150_at	211547_s_at	232341_x_at		202437_s_at			224221_s_at	202037_s_at
		213524_s_at	200604_s_at	232412_at		202442_at			224218_s_at	202086_at
		231219_at	202323_s_at	232444_at		202443_x_at			224215_s_at	202148_s_at
		1561507_at	204147_s_at	232470_at		202445_s_at			224204_x_at	202154_x_at
		206717_at	212373_at	232574_at		202450_s_at			224150_s_at	202177_at
		202720_at	220387_s_at	232593_at		202457_s_at			224125_at	202191_s_at
		241769_at	212730_at	233060_at		202464_s_at			224097_s_at	202192_s_at
		223567_at	221423_s_at	233138_at		202468_s_at			224048_at	202196_s_at
		209616_s_at	204109_s_at	233467_s_at		202481_at			223963_s_at	202202_s_at
		231262_at	200898_s_at	233656_s_at		202509_s_at			223895_s_at	202222_s_at
		207095_at	204047_s_at	233880_at		202510_s_at			223849_s_at	202237_at
		1560397_s_at	210754_s_at	233907_s_at		202517_at			223841_s_at	202238_s_at
		201720_s_at	207029_at	233919_s_at		202565_s_at			223840_s_at	202242_at
		231449_at	211889_x_at	233955_x_at		202566_s_at			223806_s_at	202273_at
		242509_at	209131_s_at	234004_at		202575_at			223775_at	202274_at
		223249_at	203374_s_at	234310_s_at		202598_at			223739_at	202283_at
		1553864_at	202647_s_at	235046_at		202599_s_at			223709_s_at	202310_s_at
		241394_at	203427_at	235089_at		202600_s_at			223654_s_at	202311_s_at
		207291_at	208459_s_at	235226_at		202619_s_at			223653_x_at	202312_s_at
		1560679_at	209055_s_at	235308_at		202620_s_at			223624_at	202403_s_at
		242397_at	210621_s_at	235308_at		202627_s_at			223599_at	202404_s_at
		1552908_at	206042_x_at	235315_at		202628_s_at			223594_at	202409_at
		1561238_at	202654_x_at	235337_at		202674_s_at			223586_at	202410_x_at
		226441_at	203294_s_at	235556_at		202687_s_at			223570_at	202434_s_at
		227995_at	211612_s_at	235678_at		202688_at			223556_at	202435_s_at
		233044_at	201188_s_at	235954_at		202709_at			223549_s_at	202436_s_at
		240745_at	214730_s_at	236025_at		202723_s_at			223544_at	202437_s_at
		228298_at	202058_s_at	236247_at		202724_s_at			223541_at	202450_s_at
		1566124_a_at	208579_x_at	236645_at		202733_at			223525_at	202458_at
		244147_at	219558_at	236707_at		202734_at			223522_at	202481_at
		216950_s_at	218748_s_at	236826_at		202746_at			223510_at	202497_x_at
		214708_at	219181_at	237107_at		202747_s_at			223509_at	202498_s_at
		1570259_at	215780_s_at	238002_at		202752_x_at			223498_at	202499_s_at
		226438_at	207622_s_at	238080_at		202765_s_at			223365_at	202523_s_at
		231015_at	207526_s_at	238459_x_at		202766_s_at			223364_s_at	202524_s_at
		221561_at	205047_s_at	238476_at		202800_at			223349_s_at	202554_s_at
		212096_s_at	200599_s_at	238483_at		202804_at			223246_s_at	202575_at
		1553177_at	210639_s_at	238484_s_at		202805_s_at			223245_at	202587_s_at
		233156_at	214446_at	238516_at		202806_at			223233_s_at	202588_at
		203510_at	219679_s_at	238600_at		202827_s_at			223232_s_at	202627_s_at
		226979_at	201444_s_at	238861_at		202828_s_at			223229_at	202628_s_at
		1553126_a_at	220643_s_at	239123_at		202895_s_at			223194_s_at	202709_at
		236897_at	209027_s_at	239223_s_at		202896_s_at			223103_at	202718_at
		207935_s_at	208848_at	239224_at		202897_at			223059_s_at	202743_at
		205925_s_at	211302_s_at	239412_at		202912_at			223058_at	202746_at
		202032_s_at	201606_s_at	239533_at		202920_at			223000_s_at	202747_s_at
		1552587_at	205808_at	240376_s_at		202921_s_at			222962_s_at	202752_x_at
		230546_at	221781_s_at	241018_at		202948_at			222942_s_at	202765_s_at
		239013_at	217811_at	241347_at		202949_s_at			222923_s_at	202766_s_at
		236965_at	200778_s_at	241480_at		202952_s_at			222922_at	202800_at
		244638_at	200648_s_at	241669_x_at		202965_s_at			222914_s_at	202834_at
		209099_x_at	217294_s_at	241782_at		202966_at			222892_s_at	202855_s_at
		225843_at	200637_s_at	242023_at		202986_at			222877_at	202856_s_at
		233780_at	203357_s_at	242086_at		202990_at			222870_s_at	202888_s_at
		1554586_a_at	213901_x_at	242088_at		202992_at			222847_s_at	202895_s_at
		237660_at	219376_at	242477_at		202994_s_at			222833_at	202896_s_at
		244528_at	219029_at	242917_at		202995_s_at			222758_s_at	202897_at
		1552752_a_at	208624_s_at	243133_at		203000_at			222755_s_at	202912_at
		1556423_at	213756_s_at	243358_at		203001_s_at			222731_at	202920_at
		217767_at	208744_x_at	243571_at		203041_s_at			222730_s_at	202921_s_at
		241752_at	210470_x_at	243786_at		203042_at			222651_s_at	202947_s_at
		209641_s_at	211027_s_at	243804_at		203058_s_at			222608_s_at	202952_s_at
		1560916_a_at	202149_at	243843_at		203059_s_at			222599_s_at	202965_s_at
		225387_at	206222_at	243918_at		203060_s_at			222598_s_at	202966_at
		229797_at	212623_at	244047_at		203066_at			222587_s_at	202972_s_at
		223503_at	211600_at	244509_at		203083_at			222546_s_at	202973_x_at
		1559911_at	200744_s_at	244581_at		203088_at			222535_at	202990_at
		234117_at	209653_at	244581_at		203131_at			222534_s_at	202992_at
		87100_at	202278_s_at	244661_at		203139_at			222496_s_at	202994_s_at
		237538_at	214929_s_at	244808_at		203167_at			222392_x_at	202995_s_at
		214951_at	216959_x_at	244888_at		203168_at			222354_at	202997_s_at
		217345_at	206113_s_at	33304_at		203179_at			222343_at	202998_s_at
		231183_s_at	213311_s_at	33646_g_at		203180_at			222333_at	202999_s_at
		204790_at	200646_s_at	35820_at		203185_at			222265_at	203000_at
		1569234_at	201485_s_at	38269_at		203196_at			222234_s_at	203001_s_at
		242553_at	203319_s_at	41386_i_at		203217_s_at			222108_at	203052_at
		233522_at	201551_s_at	41387_r_at		203269_at			222043_at	203058_s_at
		227755_at	214487_s_at	43511_s_at		203293_s_at			222033_s_at	203059_s_at
		220491_at	209258_s_at	49111_at		203294_s_at			221911_at	203060_s_at
		1565656_x_at	212777_at			203305_at			221910_at	203066_at
		236660_at	210892_s_at			203325_s_at			221859_at	203083_at
		206028_s_at	221194_s_at			203329_at			221840_at	203088_at
		219272_at	210118_s_at			203354_s_at			221815_at	203104_at
		214667_s_at	205884_at			203355_s_at			221696_s_at	203131_at
		235100_at	202855_s_at			203407_at			221664_s_at	203139_at
		231162_at	208811_s_at			203417_at			221614_s_at	203168_at
		210422_x_at	212030_at			203440_at			221610_s_at	203180_at
		222939_s_at	212065_s_at			203441_s_at			221581_s_at	203184_at
		236045_x_at	201301_s_at			203455_s_at			221403_s_at	203185_at
		205257_s_at	212008_at			203472_s_at			221368_at	203237_s_at
		210854_x_at	214447_at			203473_at			221277_s_at	203238_s_at
		234924_s_at	213514_s_at			203476_at			221252_s_at	203263_s_at
		237674_at	201259_s_at			203477_at			221215_s_at	203264_s_at
		220436_at	212007_at			203501_at			221102_s_at	203295_s_at
		210986_s_at	211051_s_at			203504_s_at			221081_s_at	203296_s_at
		213170_at	200935_at			203508_at			220991_s_at	203304_at
		222693_at	211061_s_at			203523_at			220962_s_at	203325_s_at
		224609_at	204313_s_at			203528_at			220948_s_at	203329_at
		231491_at	208840_s_at			203570_at			220845_at	203368_at
		228490_at	210286_s_at			203636_at			220779_at	203381_s_at
		216216_at	213117_at			203637_s_at			220724_at	203382_s_at
		225520_at	212420_at			203649_s_at			220723_s_at	203404_at
		205581_s_at	216693_x_at			203666_at			220692_at	203408_s_at
		239762_at	217717_s_at			203670_at			220669_at	203416_at
		220867_s_at	202065_s_at			203675_at			220658_s_at	203417_at
		210931_at	212257_s_at			203676_at			220655_at	203424_s_at
		224762_at	204716_at			203699_s_at			220651_s_at	203425_s_at
		212222_at	206211_at			203700_s_at			220638_s_at	203426_s_at
		218500_at	219858_s_at			203708_at			220619_at	203434_s_at
		232797_at	207788_s_at			203716_s_at			220563_s_at	203435_s_at
		240523_at	216607_s_at			203717_at			220549_at	203438_at
		230757_at	211124_s_at			203735_x_at			220510_at	203439_s_at
		224324_at	210916_s_at			203736_s_at			220441_at	203440_at
		231139_at	203096_s_at			203741_s_at			220431_at	203441_s_at
		1568625_at	216593_s_at			203797_at			220429_at	203467_at
		243096_at	217448_s_at			203798_s_at			220411_x_at	203472_s_at
		244661_at	220342_x_at			203851_at			220380_at	203473_at
		200973_s_at	201971_s_at			203876_s_at			220338_at	203474_at
		209031_at	201856_s_at			203878_s_at			220330_s_at	203477_at
		202856_s_at	209136_s_at			203886_s_at			220330_s_at	203485_at
		243126_x_at	201942_s_at			203889_at			220318_at	203498_at
		237471_at	210285_x_at			203915_at			220281_at	203501_at
		205287_s_at	215220_s_at			203939_at			220262_s_at	203504_s_at
		1561542_at	202593_s_at			203988_s_at			220224_at	203516_at
		214560_at	212107_s_at			203989_x_at			220122_at	203523_at
		1568611_at	213022_s_at			204017_at			220085_at	203548_s_at
		1555292_at	217878_s_at			204035_at			220073_s_at	203549_s_at
		206148_at	205696_s_at			204036_at			220066_at	203550_s_at
		227785_at	214007_s_at			204037_at			220063_at	203557_s_at
		227469_at	212009_s_at			204038_s_at			220054_at	203560_at
		237749_at	220892_s_at			204040_at			220035_at	203562_at
		231969_at	202543_s_at			204042_at			220030_at	203562_at
		229450_at	210654_at			204043_at			220023_at	203570_at
		205751_at	221643_s_at			204044_at			220001_at	203586_s_at
		1563245_at	208817_at			204051_s_at			219991_at	203615_x_at
		1560315_at	218295_s_at			204052_s_at			219990_at	203615_x_at
		244069_at	208654_s_at			204058_at			219976_at	203618_at
		1564803_at	203833_s_at			204059_s_at			219970_at	203619_s_at
		243408_at	221785_at			204137_at			219946_x_at	203631_s_at
		223676_at	201340_s_at			204140_at			219930_at	203632_s_at
		200878_at	200900_s_at			204151_x_at			219922_s_at	203657_s_at
		1567252_at	204351_at			204151_x_at			219919_s_at	203661_s_at
		214498_at	201120_s_at			204154_at			219916_s_at	203662_s_at
		228285_at	201039_s_at			204163_at			219901_at	203666_at
		240329_at	206303_s_at			204204_at			219888_at	203697_at
		229051_at	200813_s_at			204221_x_at			219884_at	203698_s_at
		1560148_at	219399_at			204222_s_at			219882_at	203716_s_at
		237684_at	210007_s_at			204223_at			219814_at	203717_at
		1557049_at	210904_s_at			204224_s_at			219787_s_at	203766_s_at
		223767_at	203223_at			204227_s_at			219718_at	203788_s_at
		236488_s_at	217140_s_at			204232_at			219710_at	203789_s_at
		200919_at	201302_at			204235_s_at			219702_at	203799_at
		243445_at	206961_s_at			204237_at			219681_s_at	203812_at
		240688_at	203881_s_at			204253_s_at			219670_at	203813_s_at
		215462_at	220386_s_at			204254_s_at			219663_s_at	203819_s_at
		236199_at	204011_at			204255_s_at			219594_at	203820_s_at
		222342_at	203123_s_at			204276_at			219593_at	203835_at
		1556933_at	209010_s_at			204277_s_at			219583_s_at	203849_s_at
		210493_s_at	213023_at			204298_s_at			219503_s_at	203851_at
		1561662_at	203165_s_at			204309_at			219502_at	203854_at
		216248_s_at	205187_at			204315_s_at			219500_at	203874_s_at
		230657_at	205787_x_at			204318_s_at			219494_at	203875_at
		242281_at	201101_s_at			204320_at			219461_at	203881_s_at
		206472_s_at	208698_s_at			204337_at			219461_at	203887_s_at
		212769_at	201456_s_at			204338_s_at			219411_at	203888_at
		1557993_at	37079_at			204339_s_at			219395_at	203902_at
		215050_x_at	215113_s_at			204345_at			219388_at	203903_s_at
		227472_at	201538_s_at			204357_s_at			219367_s_at	203910_at
		217998_at	218349_s_at			204358_s_at			219332_at	203913_s_at
		210372_s_at	209738_x_at			204359_at			219326_s_at	203914_x_at
		244260_at	212271_at			204363_at			219313_at	203920_at
		1567341_at	219003_s_at			204375_at			219305_x_at	203934_at
		223488_s_at	219875_s_at			204401_at			219298_at	203940_s_at
		208190_s_at	207724_s_at			204420_at			219265_at	203951_at
		212668_at	212438_at			204429_s_at			219241_x_at	203961_at
		223623_at	212742_at			204430_s_at			219232_s_at	203962_s_at
		219853_at	205048_s_at			204451_at			219225_at	203973_s_at
		234423_x_at	216100_s_at			204452_s_at			219215_s_at	203979_at
		214769_at	209895_at			204456_s_at			219183_s_at	203980_at
		230170_at	209257_s_at			204457_s_at			219181_at	204036_at
		238546_at	207079_s_at			204470_at			219121_s_at	204037_at
		210331_at	210734_x_at			204471_at			219073_s_at	204038_s_at
		230354_at	200841_s_at			204475_at			219058_x_at	204039_at
		240122_at	203106_s_at			204513_s_at			219036_at	204040_at
		230217_at	203869_at			204517_at			218966_at	204041_at
		203435_s_at	220368_s_at			204518_s_at			218931_at	204042_at
		232607_at	210317_s_at			204529_s_at			218921_at	204044_at
		243301_at	214119_s_at			204530_s_at			218847_at	204045_at
		243348_at	221220_s_at			204534_at			218834_s_at	204045_at
		215315_at	214544_s_at			204549_at			218829_s_at	204047_s_at
		220781_at	217127_at			204562_at			218807_at	204048_s_at
		214318_s_at	213763_at			204574_s_at			218806_s_at	204049_s_at
		206675_s_at	212409_s_at			204575_s_at			218805_at	204051_s_at
		217051_s_at	210337_s_at			204580_at			218804_at	204052_s_at
		214024_s_at	210405_x_at			204588_s_at			218796_at	204065_at
		213555_at	202742_s_at			204591_at			218795_at	204081_at
		209579_s_at	208653_s_at			204604_at			218780_at	204083_s_at
		214048_at	214513_s_at			204612_at			218764_at	204105_s_at
		228724_at	210560_at			204619_s_at			218724_s_at	204111_at
		205528_s_at	212859_x_at			204620_s_at			218704_at	204112_s_at
		211823_s_at	209456_s_at			204631_at			218693_at	204114_at
		242786_at	204326_x_at			204655_at			218678_at	204121_at
		201750_s_at	209678_s_at			204678_s_at			218644_at	204140_at
		203705_s_at	211883_x_at			204679_at			218542_at	204149_s_at
		205158_at	205763_s_at			204682_at			218530_at	204154_at
		215709_at	206383_s_at			204719_at			218502_s_at	204163_at
		238692_at	214908_s_at			204725_s_at			218480_at	204201_s_at
		208495_at	211136_s_at			204731_at			218451_at	204214_s_at
		1560673_at	215075_s_at			204741_at			218350_s_at	204217_s_at
		240406_at	212720_at			204748_at			218330_s_at	204223_at
		221815_at	212217_at			204773_at			218313_s_at	204224_s_at
		206697_s_at	202304_at			204776_at			218237_s_at	204235_s_at
		231880_at	217546_at			204823_at			218180_s_at	204236_at
		231094_s_at	218129_s_at			204834_at			218145_at	204237_at
		222952_s_at	220494_s_at			204849_at			218144_s_at	204239_s_at
		219968_at	204353_s_at			204850_s_at			218115_at	204249_s_at
		209013_x_at	209162_s_at			204851_s_at			218066_at	204284_at
		226966_at	211815_s_at			204872_at			218035_s_at	204285_s_at
		219568_x_at	210465_s_at			204879_at			217988_at	204286_s_at
		225970_at	213850_s_at			204906_at			217916_s_at	204298_s_at
		206131_at	209993_at			204923_at			217914_at	204301_at
		222603_at	211317_s_at			204926_at			217901_at	204304_s_at
		239129_at	201776_s_at			204943_at			217853_at	204309_at
		220455_at	212003_at			204945_at			217744_s_at	204311_at
		1555186_at	218045_x_at			204948_s_at			217681_at	204316_at
		1553734_at	206788_s_at			204955_at			217678_at	204319_s_at
		214441_at	212102_s_at			205003_at			217660_at	204320_at
		226846_at	217924_at			205011_at			217621_at	204337_at
		205663_at	221770_at			205021_s_at			217620_s_at	204338_s_at
		218162_at	221553_at			205022_s_at			217545_at	204339_s_at
		1561354_at	205097_at			205051_s_at			217534_at	204357_s_at
		205883_at	202805_s_at			205065_at			217521_at	204358_s_at
		1557867_s_at	201688_s_at			205066_s_at			217455_s_at	204359_at
		203786_s_at	208433_s_at			205082_s_at			217288_at	204363_at
		201417_at	209024_s_at			205083_at			217262_s_at	204364_s_at
		243097_x_at	203557_s_at			205093_at			217250_s_at	204365_s_at
		234029_at	32699_s_at			205098_at			217234_s_at	204381_at
		209692_at	201461_s_at			205099_s_at			217184_s_at	204394_at
		208608_s_at	212810_s_at			205100_at			217119_s_at	204395_s_at
		226322_at	201073_s_at			205105_at			217112_at	204396_s_at
		220559_at	212290_at			205109_s_at			217101_at	204400_at
		242072_at	213899_at			205116_at			217074_at	204416_x_at
		244222_at	219868_s_at			205138_s_at			217067_s_at	204418_x_at
		235011_at	200842_s_at			205139_s_at			217061_s_at	204418_x_at
		226099_at	201735_s_at			205141_at			217053_x_at	204418_x_at
		228696_at	205329_s_at			205148_s_at			216981_x_at	204421_s_at
		206226_at	217543_s_at			205149_s_at			216945_x_at	204422_s_at
		228551_at	206562_s_at			205154_at			216905_s_at	204428_s_at
		1559942_at	219015_s_at			205158_at			216867_s_at	204437_s_at
		201042_at	206582_s_at			205158_at			216685_s_at	204451_at
		237358_at	217310_s_at			205174_s_at			216641_s_at	204452_s_at
		225447_at	204152_s_at			205201_at			216611_s_at	204456_s_at
		1561956_at	209011_at			205214_at			216470_x_at	204457_s_at
		1558397_at	205195_at			205226_at			216331_at	204462_s_at
		1558960_a_at	218013_x_at			205242_at			216262_s_at	204471_at
		1557277_a_at	220926_s_at			205243_at			216253_s_at	204472_at
		203821_at	200598_s_at			205244_s_at			216237_s_at	204501_at
		211653_x_at	201504_s_at			205279_s_at			216228_s_at	204513_s_at
		230360_at	212292_at			205280_at			216074_x_at	204517_at
		225314_at	210180_s_at			205282_at			216061_x_at	204518_s_at
		242931_at	209941_at			205328_at			216026_s_at	204529_s_at
		226982_at	221473_x_at			205363_at			215967_s_at	204530_s_at
		239415_at	33646_g_at			205381_at			215955_x_at	204532_x_at
		1557527_at	210978_s_at			205382_s_at			215834_x_at	204534_at
		244169_x_at	210057_at			205404_at			215819_s_at	204537_s_at
		229552_at	201799_s_at			205407_at			215808_at	204547_at
		1560262_at	205174_s_at			205421_at			215807_s_at	204548_at
		237180_at	208116_s_at			205422_s_at			215795_at	204550_x_at
		238901_at	218813_s_at			205429_s_at			215715_at	204550_x_at
		221795_at	202838_at			205433_at			215668_s_at	204550_x_at
		206058_at	206679_at			205467_at			215603_x_at	204551_s_at
		207072_at	217595_at			205475_at			215591_at	204554_at
		220952_s_at	212142_at			205479_s_at			215562_at	204555_s_at
		1563325_at	214500_at			205489_at			215530_at	204562_at
		1560204_at	201711_x_at			205499_at			215478_at	204574_s_at
		201940_at	208629_s_at			205501_at			215393_s_at	204575_s_at
		243368_at	200635_s_at			205514_at			215389_s_at	204591_at
		235518_at	221060_s_at			205515_at			215352_at	204607_at
		238332_at	203890_s_at			205523_at			215343_at	204612_at
		244706_at	221094_s_at			205524_s_at			215321_at	204614_at
		223812_at	212178_s_at			205534_at			215243_s_at	204619_s_at
		213277_at	220200_s_at			205535_s_at			215186_at	204620_s_at
		1553055_a_at	214483_s_at			205542_at			215177_s_at	204646_at
		230820_at	207246_at			205557_at			215056_at	204648_at
		208253_at	212574_x_at			205559_s_at			215034_s_at	204673_at
		1555847_a_at	207334_s_at			205560_at			215033_at	204680_s_at
		236738_at	210458_s_at			205578_at			215017_s_at	204681_s_at
		214696_at	208677_s_at			205579_at			214979_at	204687_at
		1554952_s_at	216902_s_at			205580_s_at			214969_at	204688_at
		231817_at	218888_s_at			205582_s_at			214827_at	204707_s_at
		218043_s_at	211769_x_at			205589_at			214798_at	204712_at
		1562935_at	201808_s_at			205619_s_at			214797_s_at	204715_at
		235568_at	211561_x_at			205645_at			214781_at	204722_at
		32625_at	214726_x_at			205648_at			214775_at	204723_at
		204747_at	215719_x_at			205666_at			214649_s_at	204731_at
		244218_at	211574_s_at			205693_at			214639_s_at	204736_s_at
		227844_at	211622_s_at			205696_s_at			214632_at	204753_s_at
		1557261_at	210457_x_at			205700_at			214608_s_at	204754_at
		217507_at	213926_s_at			205712_at			214606_at	204755_x_at
		1552806_a_at	200751_s_at			205713_s_at			214597_at	204760_s_at
		225570_at	208452_x_at			205715_at			214572_s_at	204776_at
		207237_at	213342_at			205717_x_at			214520_at	204778_x_at
		207050_at	201211_s_at			205717_x_at			214457_at	204779_s_at
		218964_at	202847_at			205717_x_at			214447_at	204810_s_at
		1552386_at	213729_at			205717_x_at			214438_at	204834_at
		204446_s_at	202062_s_at			205752_s_at			214436_at	204836_at
		225049_at	201048_x_at			205779_at			214406_s_at	204844_at
		241574_s_at	204221_x_at			205782_at			214400_at	204845_s_at
		241824_at	201127_s_at			205798_at			214292_at	204849_at
		1566608_at	205895_s_at			205808_at			214237_x_at	204850_s_at
		209030_s_at	200712_s_at			205825_at			214203_s_at	204851_s_at
		222300_at	213548_s_at			205828_at			213997_at	204863_s_at
		235082_at	204361_s_at			205860_x_at			213965_s_at	204864_s_at
		238384_x_at	200728_at			205862_at			213954_at	204879_at
		200831_s_at	201593_s_at			205870_at			213947_s_at	204880_at
		240017_at	211672_s_at			205880_at			213942_at	204894_s_at
		1568852_x_at	208351_s_at			205882_x_at			213927_at	204896_s_at
		1568796_at	202137_s_at			205890_s_at			213913_s_at	204897_at
		241158_at	202662_s_at			205896_at			213912_at	204931_at
		202179_at	212595_s_at			205899_at			213892_s_at	204943_at
		1566030_at	219207_at			205907_s_at			213854_at	204944_at
		222967_at	203803_at			205908_s_at			213847_at	204945_at
		235911_at	213490_s_at			205920_at			213844_at	204948_s_at
		1556385_at	221871_s_at			205921_s_at			213715_s_at	204955_at
		242574_at	214849_at			205923_at			213638_at	204959_at
		201941_at	213986_s_at			205940_at			213618_at	204960_at
		216454_at	215041_s_at			205941_s_at			213600_at	204974_at
		234352_x_at	214975_s_at			205959_at			213534_s_at	204997_at
		204007_at	200722_s_at			205969_at			213521_at	205028_at
		233828_at	201072_s_at			205983_at			213435_at	205031_at
		240463_at	211205_x_at			205990_s_at			213355_at	205037_at
		221035_s_at	213470_s_at			206007_at			213343_s_at	205054_at
		223327_x_at	214499_s_at			206025_s_at			213335_s_at	205080_at
		1555000_at	219757_s_at			206026_s_at			213260_at	205088_at
		208161_s_at	204427_s_at			206046_at			213174_at	205093_at
		235855_at	207549_x_at			206062_at			213172_at	205100_at
		222042_x_at	214252_s_at			206065_s_at			213167_s_at	205110_s_at
		211913_s_at	201777_s_at			206067_s_at			213164_at	205111_s_at
		208771_s_at	202064_s_at			206091_at			213100_at	205112_at
		213737_x_at	202046_s_at			206093_x_at			213085_s_at	205116_at
		216594_x_at	210087_s_at			206104_at			213043_s_at	205131_x_at
		228437_at	214698_at			206132_at			212975_at	205132_at
		213040_s_at	222258_s_at			206134_at			212974_at	205141_at
		239963_at	211862_x_at			206157_at			212944_at	205150_s_at
		242218_at	216899_s_at			206159_at			212856_at	205151_s_at
		224836_at	201083_s_at			206203_at			212707_s_at	205154_at
		236646_at	200729_s_at			206224_at			212706_at	205158_at
		229310_at	200615_s_at			206227_at			212688_at	205158_at
		215543_s_at	210543_s_at			206262_at			212624_s_at	205159_at
		242868_at	216392_s_at			206300_s_at			212573_at	205168_at
		201069_at	216908_x_at			206315_at			212570_at	205174_s_at
		213397_x_at	214251_s_at			206326_at			212560_at	205184_at
		1566217_at	200008_s_at			206377_at			212531_at	205200_at
		1563898_at	210154_at			206391_at			212444_at	205204_at
		230531_at	219079_at			206392_s_at			212443_at	205207_at
		228055_at	222233_s_at			206404_at			212316_at	205208_at
		200710_at	219158_s_at			206407_s_at			212315_s_at	205222_at
		243176_at	202784_s_at			206411_s_at			212242_at	205225_at
		239120_at	210541_s_at			206415_at			212098_at	205230_at
		226397_s_at	202514_at			206429_at			211907_s_at	205231_s_at
		1569099_at	201392_s_at			206432_at			211905_s_at	205234_at
		239459_s_at	202354_s_at			206439_at			211884_s_at	205236_x_at
		1570180_at	202476_s_at			206443_at			211872_s_at	205242_at
		215389_s_at	215606_s_at			206458_s_at			211844_s_at	205251_at
		232771_at	214336_s_at			206459_s_at			211829_s_at	205279_s_at
		207145_at	201001_s_at			206470_at			211818_s_at	205280_at
		214272_at	211150_s_at			206471_s_at			211792_s_at	205289_at
		244675_at	212105_s_at			206484_s_at			211791_s_at	205290_s_at
		1561733_at	201339_s_at			206513_at			211768_at	205303_at
		209525_at	210092_at			206552_s_at			211756_at	205304_s_at
		219915_s_at	208803_s_at			206571_s_at			211740_at	205311_at
		240479_at	216997_x_at			206580_s_at			211725_s_at	205318_at
		1559033_at	200769_s_at			206584_at			211707_s_at	205328_at
		224528_s_at	215533_s_at			206615_s_at			211613_s_at	205330_at
		224361_s_at	200767_s_at			206616_s_at			211604_x_at	205331_s_at
		205141_at	203372_s_at			206618_at			211603_s_at	205336_at
		235943_at	208853_s_at			206630_at			211596_s_at	205348_s_at
		207134_x_at	200890_s_at			206653_at			211570_s_at	205350_at
		214857_at	216252_x_at			206654_s_at			211521_s_at	205351_at
		201945_at	202170_s_at			206702_at			211417_x_at	205352_at
		239217_x_at	209372_x_at			206710_s_at			211413_s_at	205356_at
		206943_at	214959_s_at			206717_at			211368_s_at	205366_s_at
		206908_s_at	214697_s_at			206729_at			211367_s_at	205375_at
		237406_at	212907_at			206730_at			211366_x_at	205379_at
		217473_x_at	210658_s_at			206731_at			211363_s_at	205381_at
		216942_s_at	218169_at			206737_at			211341_at	205384_at
		231173_at	221503_s_at			206788_s_at			211320_s_at	205388_at
		208212_s_at	203048_s_at			206795_at			211258_s_at	205399_at
		229372_at	201138_s_at			206805_at			211222_s_at	205403_at
		242394_at	220235_s_at			206806_at			211217_s_at	205404_at
		235388_at	201775_s_at			206887_at			211109_at	205407_at
		204951_at	208750_s_at			206893_at			211108_s_at	205410_s_at
		1554699_at	205196_s_at			206908_s_at			211080_s_at	205413_at
		232649_at	201737_s_at			206932_at			211032_at	205414_s_at
		1564236_at	205923_at			206933_s_at			211021_s_at	205422_s_at
		206643_at	201167_x_at			206943_at			211020_at	205430_at
		237201_at	203870_at			206950_at			210983_s_at	205431_s_at
		202917_s_at	209294_x_at			206960_at			210942_s_at	205433_at
		1552554_a_at	214443_at			206994_at			210925_at	205439_at
		208169_s_at	220477_s_at			207002_s_at			210868_s_at	205439_at
		228918_at	204780_s_at			207015_s_at			210842_at	205439_at
		203475_at	203622_s_at			207016_s_at			210841_s_at	205440_s_at
		1566152_a_at	201752_s_at			207017_at			210827_s_at	205442_at
		240799_at	208852_s_at			207018_s_at			210761_s_at	205442_at
		217702_at	212220_at			207031_at			210715_s_at	205444_at
		215418_at	210594_x_at			207034_s_at			210652_s_at	205453_at
		223514_at	208661_s_at			207038_at			210640_s_at	205454_at
		233036_at	207332_s_at			207071_s_at			210617_at	205455_at
		205076_s_at	211090_s_at			207076_s_at			210613_s_at	205459_s_at
		1562321_at	207791_s_at			207117_at			210594_x_at	205460_at
		232010_at	202975_s_at			207121_s_at			210586_x_at	205471_s_at
		241169_at	206579_at			207155_at			210547_x_at	205472_s_at
		208350_at	201183_s_at			207172_s_at			210457_x_at	205473_at
		208352_x_at	201242_s_at			207173_x_at			210456_at	205489_at
		228787_s_at	215207_x_at			207177_at			210430_x_at	205499_at
		223993_s_at	201017_at			207191_s_at			210429_at	205501_at
		239810_at	211255_x_at			207230_at			210405_x_at	205501_at
		236142_at	201299_s_at			207233_s_at			210372_s_at	205508_at
		214027_x_at	211300_s_at			207235_s_at			210370_s_at	205515_at
		216919_at	200803_s_at			207255_at			210360_s_at	205528_s_at
		237305_at	201686_x_at			207264_at			210359_at	205529_s_at
		224081_at	212514_x_at			207265_s_at			210357_s_at	205534_at
		1555116_s_at	205462_s_at			207275_s_at			210355_at	205535_s_at
		214724_at	208721_s_at			207284_s_at			210353_s_at	205541_s_at
		214366_s_at	221638_s_at			207292_s_at			210338_s_at	205547_s_at
		203940_s_at	201435_s_at			207316_at			210287_s_at	205559_s_at
		209189_at	203834_s_at			207323_s_at			210286_s_at	205560_at
		220592_at	204426_at			207334_s_at			210261_at	205561_at
		221177_at	220219_s_at			207345_at			210248_at	205567_at
		227475_at	206473_at			207352_s_at			210229_s_at	205577_at
		204959_at	218439_s_at			207355_at			210174_at	205578_at
		243154_at	201733_at			207357_s_at			210151_s_at	205579_at
		1560980_a_at	202444_s_at			207386_at			210150_s_at	205580_s_at
		1558010_s_at	210178_x_at			207388_s_at			210140_at	205582_s_at
		218728_s_at	215821_x_at			207389_at			210137_s_at	205589_at
		231887_s_at	76897_s_at			207415_at			210124_x_at	205590_at
		211003_x_at	221628_s_at			207426_s_at			210118_s_at	205600_x_at
		210035_s_at	203768_s_at			207455_at			210092_at	205601_s_at
		229308_at	201446_s_at			207456_at			210087_s_at	205604_at
		241299_at	201043_s_at			207495_at			210059_s_at	205611_at
		232126_at	207594_s_at			207505_at			210058_at	205611_at
		221958_s_at	218474_s_at			207510_at			210029_at	205618_at
		240031_at	211797_s_at			207518_at			210026_s_at	205619_s_at
		209959_at	208953_at			207530_s_at			210025_s_at	205635_at
		204561_x_at	203990_s_at			207536_s_at			210007_s_at	205643_s_at
		214040_s_at	213606_s_at			207540_s_at			209970_x_at	205645_at
		1553394_a_at	213887_s_at			207543_s_at			209932_s_at	205648_at
		205899_at	210935_s_at			207547_s_at			209925_at	205659_at
		218816_at	201946_s_at			207605_x_at			209921_at	205666_at
		220714_at	216985_s_at			207606_s_at			209919_x_at	205674_x_at
		1556784_at	201196_s_at			207632_at			209884_s_at	205683_x_at
		209887_at	212521_s_at			207633_s_at			209875_s_at	205696_s_at
		236220_at	218382_s_at			207648_at			209873_s_at	205712_at
		1555392_at	216521_s_at			207652_s_at			209872_s_at	205717_x_at
		215971_at	217725_x_at			207661_s_at			209832_s_at	205720_at
		1556392_a_at	201992_s_at			207702_s_at			209803_s_at	205721_at
		239537_at	200806_s_at			207704_s_at			209800_at	205722_s_at
		221695_s_at	215357_s_at			207719_x_at			209792_s_at	205723_at
		201397_at	211697_x_at			207754_at			209791_at	205725_at
		1562787_at	217785_s_at			207761_s_at			209784_s_at	205730_s_at
		215250_at	212404_s_at			207820_at			209730_at	205734_s_at
		212800_at	201914_s_at			207822_at			209708_at	205735_s_at
		207671_s_at	201514_s_at			207834_at			209692_at	205736_at
		1567443_x_at	209610_s_at			207835_at			209680_s_at	205738_s_at
		1566964_at	205882_x_at			207843_x_at			209663_s_at	205741_s_at
		224066_s_at	208930_s_at			207869_s_at			209661_at	205751_at
		208422_at	201633_s_at			207876_s_at			209660_at	205757_at
		231935_at	211504_x_at			207907_at			209641_s_at	205766_at
		216162_at	205868_s_at			207937_x_at			209619_at	205767_at
		210219_at	201297_s_at			207943_x_at			209604_s_at	205776_at
		202150_s_at	212016_s_at			207977_s_at			209603_at	205779_at
		221061_at	216048_s_at			207979_s_at			209602_s_at	205782_at
		209696_at	212634_at			207992_s_at			209587_at	205794_s_at
		229918_at	205885_s_at			208025_s_at			209506_s_at	205802_at
		1554442_at	216064_s_at			208027_s_at			209505_at	205803_s_at
		244571_s_at	214711_at			208032_s_at			209502_s_at	205805_s_at
		237320_at	43934_at			208057_s_at			209468_at	205816_at
		1564403_at	202721_s_at			208073_x_at			209406_at	205827_at
		212799_at	209649_at			208116_s_at			209387_s_at	205828_at
		225612_s_at	217208_s_at			208127_s_at			209386_at	205850_s_at
		221363_x_at	200727_s_at			208131_s_at			209373_at	205858_at
		237000_at	203100_s_at			208146_s_at			209367_at	205862_at
		232474_at	216230_x_at			208148_at			209351_at	205879_x_at
		210012_s_at	201668_x_at			208178_x_at			209295_at	205880_at
		228000_at	209041_s_at			208208_at			209294_x_at	205882_x_at
		1559096_x_at	201718_s_at			208226_x_at			209276_s_at	205883_at
		1552807_a_at	217893_s_at			208227_x_at			209270_at	205891_at
		235273_at	208106_x_at			208237_x_at			209260_at	205897_at
		227775_at	212216_at			208300_at			209212_s_at	205901_at
		222735_at	215581_s_at			208370_s_at			209211_at	205902_at
		243180_at	212379_at			208372_s_at			209172_s_at	205903_s_at
		242263_at	218859_s_at			208425_s_at			209134_s_at	205907_s_at
		242085_at	206302_s_at			208431_s_at			209040_s_at	205908_s_at
		215058_at	201182_s_at			208433_s_at			209016_s_at	205911_at
		1570238_at	201768_s_at			208434_at			209008_x_at	205918_at
		226765_at	202516_s_at			208454_s_at			208956_x_at	205926_at
		240253_at	200917_s_at			208537_at			208955_at	205931_s_at
		227275_at	212311_at			208542_x_at			208893_s_at	205932_s_at
		243252_at	207439_s_at			208555_x_at			208892_s_at	205933_at
		228884_at	216591_s_at			208605_s_at			208891_at	205934_at
		204867_at	204475_at			208609_s_at			208885_at	205943_at
		242817_at	205401_at			208613_s_at			208808_s_at	205946_at
		201943_s_at	207290_at			208614_s_at			208795_s_at	205947_s_at
		209012_at	208765_s_at			208626_s_at			208792_s_at	205960_at
		1553541_at	212811_x_at			208661_s_at			208791_at	205968_at
		242205_at	206620_at			208662_s_at			208712_at	205983_at
		1555854_at	201679_at			208663_s_at			208711_s_at	205990_s_at
		242855_at	212057_at			208664_s_at			208691_at	205991_s_at
		223620_at	213875_x_at			208747_s_at			208623_s_at	205993_s_at
		222293_at	211212_s_at			208782_at			208622_s_at	206007_at
		205179_s_at	213461_at			208816_x_at			208621_s_at	206008_at
		227905_s_at	211019_s_at			208868_s_at			208536_s_at	206009_at
		206984_s_at	202902_s_at			208869_s_at			208534_s_at	206025_s_at
		208067_x_at	202730_s_at			208901_s_at			208502_s_at	206026_s_at
		1563310_a_at	211273_s_at			208944_at			208468_at	206028_s_at
		1565862_a_at	201823_s_at			208949_s_at			208457_at	206030_at
		237763_at	210802_s_at			208986_at			208450_at	206034_at
		215927_at	201411_s_at			209010_s_at			208433_s_at	206039_at
		243153_at	201742_x_at			209011_at			208425_s_at	206046_at
		220520_s_at	212901_s_at			209012_at			208373_s_at	206067_s_at
		207634_at	203283_s_at			209013_x_at			208343_s_at	206070_s_at
		238841_at	206075_s_at			209014_at			208337_s_at	206071_s_at
		1568662_at	215891_s_at			209035_at			208284_x_at	206073_at
		230853_at	208900_s_at			209072_at			208270_s_at	206078_at
		1557475_at	205846_at			209074_s_at			208190_s_at	206093_x_at
		204469_at	212529_at			209079_x_at			208175_s_at	206094_x_at
		207188_at	202412_s_at			209079_x_at			208165_s_at	206101_at
		219140_s_at	214310_s_at			209079_x_at			208161_s_at	206104_at
		241251_at	219274_at			209079_x_at			208124_s_at	206105_at
		211588_s_at	206770_s_at			209084_s_at			208072_s_at	206114_at
		1557085_at	212568_s_at			209122_at			208025_s_at	206132_at
		222767_s_at	202346_at			209135_at			208011_at	206140_at
		1562776_at	200951_s_at			209147_s_at			208010_s_at	206147_x_at
		229042_s_at	217309_s_at			209160_at			208009_s_at	206148_at
		206483_at	203925_at			209184_s_at			207949_s_at	206156_at
		229156_s_at	203059_s_at			209185_s_at			207832_at	206157_at
		239254_at	203788_s_at			209193_at			207828_s_at	206159_at
		1558300_at	202199_s_at			209206_at			207803_s_at	206161_s_at
		223816_at	212314_at			209207_s_at			207681_at	206162_x_at
		1570432_at	213688_at			209220_at			207604_s_at	206163_at
		211583_x_at	208813_at			209269_s_at			207528_s_at	206172_at
		220844_at	201298_s_at			209277_at			207517_at	206176_at
		243963_at	215728_s_at			209278_s_at			207505_at	206178_at
		226181_at	212075_s_at			209280_at			207460_at	206187_at
		217591_at	221745_at			209310_s_at			207442_at	206189_at
		235982_at	202069_s_at			209318_x_at			207413_s_at	206194_at
		232947_at	217787_s_at			209328_x_at			207370_at	206201_s_at
		209631_s_at	208879_x_at			209329_x_at			207332_s_at	206212_at
		233118_at	200952_s_at			209335_at			207331_at	206215_at
		1559161_at	208627_s_at			209340_at			207291_at	206217_at
		214435_x_at	213872_at			209356_x_at			207187_at	206227_at
		227134_at	201523_x_at			209366_x_at			207166_at	206234_s_at
		242130_at	201490_s_at			209436_at			207143_at	206243_at
		1570342_at	200692_s_at			209437_s_at			207131_x_at	206250_x_at
		231672_at	214155_s_at			209491_s_at			207106_s_at	206251_s_at
		210244_at	219565_at			209496_at			207072_at	206252_s_at
		1570415_at	209711_at			209505_at			207049_at	206253_at
		224156_x_at	211165_x_at			209506_s_at			207037_at	206264_at
		225855_at	203176_s_at			209540_at			207020_at	206265_s_at
		206018_at				209541_at			207018_s_at	206268_at
		1559939_at				209542_x_at			207017_at	206276_at
		1556739_at				209543_s_at			206940_s_at	206289_at
		235969_at				209546_s_at			206890_at	206320_s_at
		225227_at				209588_at			206843_at	206331_at
		226469_s_at				209589_s_at			206832_s_at	206333_at
		216613_at				209590_at			206828_at	206341_at
		1561881_at				209591_s_at			206801_at	206346_at
		201749_at				209596_at			206792_x_at	206363_at
		233325_at				209612_s_at			206791_s_at	206377_at
		239928_at				209613_s_at			206766_at	206389_s_at
		215172_at				209614_at			206751_s_at	206391_at
		203216_s_at				209616_s_at			206743_s_at	206392_s_at
		1569112_at				209647_s_at			206723_s_at	206397_x_at
		219558_at				209648_x_at			206722_s_at	206404_at
		219181_at				209677_at			206720_at	206415_at
		234347_s_at				209678_s_at			206703_at	206426_at
		238454_at				209681_at			206693_at	206427_s_at
		1562583_s_at				209684_at			206687_s_at	206433_s_at
		241444_at				209687_at			206671_at	206434_at
		208345_s_at				209688_s_at			206662_at	206439_at
		1554835_a_at				209689_at			206643_at	206440_at
		214637_at				209699_x_at			206636_at	206443_at
		236954_at				209699_x_at			206620_at	206444_at
		215137_at				209703_x_at			206604_at	206449_s_at
		1564307_a_at				209708_at			206595_at	206453_s_at
		214370_at				209732_at			206594_at	206458_s_at
		219749_at				209737_at			206581_at	206459_s_at
		228167_at				209758_s_at			206569_at	206462_s_at
		230606_at				209763_at			206504_at	206481_s_at
		1552463_at				209789_at			206501_x_at	206484_s_at
		228258_at				209793_at			206466_at	206486_at
		219323_s_at				209821_at			206465_at	206492_at
		201287_s_at				209827_s_at			206435_at	206493_at
		237050_at				209828_s_at			206419_at	206494_s_at
		220907_at				209839_at			206414_s_at	206522_at
		240213_at				209848_s_at			206382_s_at	206527_at
		215382_x_at				209894_at			206326_at	206528_at
		226080_at				209897_s_at			206300_s_at	206530_at
		1562942_at				209906_at			206298_at	206540_at
		213246_at				209955_s_at			206144_at	206552_s_at
		213014_at				210002_at			206137_at	206587_at
		214446_at				210041_s_at			206122_at	206615_s_at
		52651_at				210087_s_at			206120_at	206616_s_at
		223958_s_at				210092_at			206107_at	206617_s_at
		218772_x_at				210095_s_at			206099_at	206629_at
		206022_at				210102_at			206074_s_at	206631_at
		223321_s_at				210105_s_at			206060_s_at	206637_at
		205872_x_at				210129_s_at			206057_x_at	206638_at
		244012_x_at				210133_at			206056_x_at	206646_at
		1560625_s_at				210136_at			206043_s_at	206658_at
		234167_at				210137_s_at			206029_at	206672_at
		215979_s_at				210139_s_at			206011_at	206673_at
		240985_at				210151_s_at			205995_x_at	206679_at
		212224_at				210155_at			205986_at	206697_s_at
		208421_at				210168_at			205980_s_at	206702_at
		218018_at				210176_at			205977_s_at	206705_at
		242998_at				210220_at			205929_at	206706_at
		220668_s_at				210261_at			205906_at	206730_at
		220562_at				210273_at			205864_at	206737_at
		214903_at				210329_s_at			205847_at	206739_at
		200648_s_at				210330_at			205807_s_at	206745_at
		236901_at				210331_at			205777_at	206746_at
		242697_at				210355_at			205770_at	206756_at
		235243_at				210367_s_at			205759_s_at	206765_at
		239222_at				210380_s_at			205668_at	206767_at
		231545_at				210426_x_at			205627_at	206787_at
		1563033_x_at				210427_x_at			205599_at	206814_at
		234434_at				210454_s_at			205566_at	206825_at
		203784_s_at				210461_s_at			205538_at	206842_at
		232519_at				210479_s_at			205517_at	206852_at
		226822_at				210495_x_at			205491_s_at	206858_s_at
		214404_x_at				210511_s_at			205490_x_at	206866_at
		231299_at				210523_at			205463_s_at	206868_at
		205683_x_at				210550_s_at			205432_at	206876_at
		217333_at				210561_s_at			205402_x_at	206884_s_at
		1553732_s_at				210562_at			205394_at	206887_at
		229157_at				210592_s_at			205393_s_at	206891_at
		218812_s_at				210594_x_at			205372_at	206893_at
		239019_at				210616_s_at			205364_at	206896_s_at
		235501_at				210642_at			205345_at	206906_at
		202826_at				210643_at			205309_at	206908_s_at
		207743_at				210645_s_at			205294_at	206910_x_at
		229437_at				210651_s_at			205293_x_at	206927_s_at
		237890_at				210659_at			205282_at	206930_at
		220700_at				210689_at			205239_at	206932_at
		1554261_at				210702_s_at			205213_at	206933_s_at
		207617_at				210708_x_at			205212_s_at	206946_at
		208211_s_at				210737_at			205211_s_at	206948_at
		1553357_at				210756_s_at			205180_s_at	206957_at
		207826_s_at				210757_x_at			205179_s_at	206960_at
		229678_at				210764_s_at			205107_s_at	206963_s_at
		224669_at				210794_s_at			205101_at	206965_at
		1555962_at				210809_s_at			205069_s_at	206966_s_at
		206163_at				210819_x_at			205068_s_at	206970_at
		1566901_at				210841_s_at			205016_at	206973_at
		217625_x_at				210842_at			205015_s_at	206987_x_at
		1565588_at				210845_s_at			205014_at	206996_x_at
		1561440_at				210855_at			205008_s_at	207002_s_at
		207869_s_at				210872_x_at			205007_s_at	207012_at
		236815_at				210875_s_at			204990_s_at	207013_s_at
		218126_at				210896_s_at			204989_s_at	207015_s_at
		1570411_at				210923_at			204967_at	207016_s_at
		221194_s_at				210941_at			204956_at	207021_at
		204891_s_at				210946_at			204952_at	207025_at
		210118_s_at				210955_at			204927_at	207030_s_at
		202855_s_at				210968_s_at			204916_at	207034_s_at
		236793_at				210973_s_at			204885_s_at	207039_at
		1563008_at				210984_x_at			204867_at	207044_at
		1552618_at				211003_x_at			204856_at	207050_at
		206877_at				211030_s_at			204846_at	207053_at
		242571_at				211040_x_at			204827_s_at	207057_at
		219806_s_at				211062_s_at			204826_at	207068_at
		218211_s_at				211066_x_at			204794_at	207085_x_at
		244833_at				211066_x_at			204789_at	207119_at
		204483_at				211066_x_at			204765_at	207122_x_at
		215342_s_at				211066_x_at			204761_at	207126_x_at
		203509_at				211067_s_at			204746_s_at	207134_x_at
		213638_at				211153_s_at			204740_at	207135_at
		215638_at				211161_s_at			204734_at	207144_s_at
		1561704_at				211165_x_at			204728_s_at	207151_at
		1555787_at				211170_s_at			204727_at	207152_at
		233200_at				211171_s_at			204718_at	207154_at
		233157_x_at				211203_s_at			204697_s_at	207155_at
		202229_s_at				211214_s_at			204693_at	207172_s_at
		204270_at				211215_x_at			204684_at	207173_x_at
		235854_x_at				211249_at			204679_at	207176_s_at
		1556170_at				211259_s_at			204678_s_at	207177_at
		205773_at				211260_at			204655_at	207191_s_at
		236713_at				211302_s_at			204641_at	207206_s_at
		237233_at				211303_x_at			204629_at	207210_at
		227904_at				211314_at			204613_at	207216_at
		211431_s_at				211315_s_at			204586_at	207220_at
		231742_at				211354_s_at			204541_at	207233_s_at
		239246_at				211355_x_at			204539_s_at	207255_at
		240142_at				211356_x_at			204503_at	207267_s_at
		1561484_at				211423_s_at			204493_at	207279_s_at
		211117_x_at				211458_s_at			204487_s_at	207290_at
		232888_at				211478_s_at			204483_at	207293_s_at
		242964_at				211502_s_at			204425_at	207294_at
		229865_at				211509_s_at			204420_at	207309_at
		217202_s_at				211518_s_at			204404_at	207310_s_at
		238958_at				211520_s_at			204401_at	207311_at
		209886_s_at				211535_s_at			204368_at	207316_at
		243509_at				211550_at			204287_at	207321_s_at
		1555675_at				211557_x_at			204281_at	207327_at
		1556689_a_at				211564_s_at			204280_at	207329_at
		236539_at				211571_s_at			204279_at	207334_s_at
		1562265_at				211573_x_at			204256_at	207341_at
		215589_at				211577_s_at			204255_s_at	207345_at
		1569781_at				211607_x_at			204254_s_at	207352_s_at
		241063_at				211626_x_at			204253_s_at	207372_s_at
		201186_at				211631_x_at			204200_s_at	207373_at
		232750_at				211653_x_at			204168_at	207386_at
		222973_at				211653_x_at			204159_at	207397_s_at
		241225_at				211668_s_at			204128_s_at	207398_at
		232112_at				211675_s_at			204127_at	207414_s_at
		229098_s_at				211677_x_at			204057_at	207415_at
		210083_at				211702_s_at			204032_at	207434_s_at
		1553179_at				211719_x_at			204032_at	207437_at
		201942_s_at				211742_s_at			204015_s_at	207445_s_at
		1553378_a_at				211748_x_at			204014_at	207453_s_at
		220922_s_at				211748_x_at			204005_s_at	207455_at
		1560228_at				211756_at			204004_at	207468_s_at
		230933_at				211776_s_at			204002_s_at	207469_s_at
		201062_at				211786_at			203988_s_at	207486_x_at
		240591_at				211802_x_at			203987_at	207486_x_at
		242157_at				211813_x_at			203954_x_at	207486_x_at
		211382_s_at				211844_s_at			203953_s_at	207486_x_at
		238171_at				211876_x_at			203939_at	207501_s_at
		1563327_a_at				211876_x_at			203936_s_at	207510_at
		209863_s_at				211876_x_at			203917_at	207526_s_at
		214099_s_at				211876_x_at			203911_at	207530_s_at
		1561951_at				211879_x_at			203904_x_at	207547_s_at
		220884_at				211886_s_at			203892_at	207554_x_at
		204802_at				211888_x_at			203837_at	207555_s_at
		217068_at				211891_s_at			203836_s_at	207574_s_at
		230204_at				211892_s_at			203826_s_at	207583_at
		1555425_x_at				211896_s_at			203821_at	207593_at
		243400_x_at				211924_s_at			203806_s_at	207626_s_at
		240118_at				211988_at			203805_s_at	207632_at
		1556796_at				211989_at			203786_s_at	207633_s_at
		226617_at				212006_at			203775_at	207648_at
		1553654_at				212007_at			203747_at	207652_s_at
		242351_at				212008_at			203744_at	207660_at
		209580_s_at				212067_s_at			203726_s_at	207691_x_at
		210654_at				212091_s_at			203725_at	207693_at
		213256_at				212143_s_at			203713_s_at	207695_s_at
		229517_at				212169_at			203687_at	207704_s_at
		210084_x_at				212187_x_at			203680_at	207709_at
		220180_at				212187_x_at			203678_at	207714_s_at
		1562110_at				212188_at			203642_s_at	207729_at
		242155_x_at				212190_at			203641_s_at	207735_at
		234428_at				212192_at			203555_at	207767_s_at
		202587_s_at				212224_at			203528_at	207768_at
		1554711_at				212256_at			203509_at	207776_s_at
		204936_at				212311_at			203499_at	207788_s_at
		208384_s_at				212314_at			203480_s_at	207799_x_at
		1554114_s_at				212334_at			203479_s_at	207808_s_at
		1562856_at				212335_at			203402_at	207822_at
		1555547_at				212372_at			203398_s_at	207834_at
		224378_x_at				212377_s_at			203397_s_at	207835_at
		205403_at				212413_at			203332_s_at	207864_at
		244137_at				212414_s_at			203331_s_at	207866_at
		215610_at				212415_at			203324_s_at	207869_s_at
		1562946_at				212421_at			203323_at	207889_at
		205697_at				212464_s_at			203315_at	207937_x_at
		223796_at				212486_s_at			203313_s_at	207938_at
		230682_x_at				212488_at			203305_at	207943_x_at
		243726_at				212489_at			203287_at	207961_x_at
		237815_at				212503_s_at			203234_at	207968_s_at
		32837_at				212504_at			203228_at	207977_s_at
		216341_s_at				212516_at			203219_s_at	207978_s_at
		240057_at				212533_at			203212_s_at	207984_s_at
		207193_at				212536_at			203211_s_at	207998_s_at
		210007_s_at				212611_at			203186_s_at	208020_s_at
		224912_at				212650_at			203108_at	208020_s_at
		203393_at				212651_at			203038_at	208032_s_at
		1556034_s_at				212653_s_at			203037_s_at	208038_at
		203881_s_at				212658_at			203036_s_at	208056_s_at
		202198_s_at				212670_at			203021_at	208057_s_at
		220386_s_at				212681_at			202936_s_at	208075_s_at
		241854_at				212695_at			202935_s_at	208086_s_at
		1555713_at				212701_at			202862_at	208100_x_at
		244394_at				212703_at			202826_at	208102_s_at
		222688_at				212713_at			202803_s_at	208131_s_at
		216975_x_at				212724_at			202790_at	208148_at
		204261_s_at				212732_at			202763_at	208166_at
		240294_at				212738_at			202720_at	208167_s_at
		210477_x_at				212742_at			202719_s_at	208169_s_at
		242417_at				212746_s_at			202674_s_at	208195_at
		235774_at				212758_s_at			202609_at	208204_s_at
		213023_at				212764_at			202597_at	208215_x_at
		244384_at				212788_x_at			202525_at	208221_s_at
		215508_at				212812_at			202489_s_at	208226_x_at
		1561619_at				212822_at			202489_s_at	208227_x_at
		222736_s_at				212854_x_at			202489_s_at	208237_x_at
		1565576_at				212912_at			202489_s_at	208244_at
		239648_at				212915_at			202488_s_at	208256_at
		237848_at				212937_s_at			202488_s_at	208305_at
		1565424_at				212938_at			202488_s_at	208325_s_at
		201131_s_at				212940_at			202488_s_at	208330_at
		1570633_at				212958_x_at			202479_s_at	208370_s_at
		1557723_at				212959_s_at			202478_at	208372_s_at
		215217_at				212992_at			202468_s_at	208396_s_at
		204271_s_at				213001_at			202287_s_at	208399_s_at
		216474_x_at				213004_at			202286_s_at	208412_s_at
		233217_at				213012_at			202267_at	208413_at
		226187_at				213024_at			202265_at	208430_s_at
		228929_at				213035_at			202208_s_at	208431_s_at
		243692_at				213059_at			202207_at	208436_s_at
		1552782_at				213060_s_at			202206_at	208443_x_at
		203827_at				213067_at			202178_at	208451_s_at
		210191_s_at				213068_at			202085_at	208451_s_at
		224300_x_at				213069_at			202043_s_at	208451_s_at
		216482_x_at				213071_at			202039_at	208454_s_at
		228461_at				213170_at			202023_at	208461_at
		1555393_s_at				213187_x_at			202022_at	208462_s_at
		1557155_a_at				213197_at			202005_at	208464_at
		1567179_at				213217_at			201930_at	208467_at
		227898_s_at				213219_at			201875_s_at	208470_s_at
		238378_at				213241_at			201874_at	208472_at
		209276_s_at				213247_at			201839_s_at	208487_at
		231503_at				213252_at			201819_at	208491_s_at
		220152_at				213274_s_at			201755_at	208493_at
		233367_at				213275_x_at			201709_s_at	208497_x_at
		210911_at				213317_at			201708_s_at	208504_x_at
		214408_s_at				213362_at			201691_s_at	208510_s_at
		221105_at				213397_x_at			201690_s_at	208518_s_at
		1554318_at				213411_at			201689_s_at	208530_s_at
		208071_s_at				213415_at			201688_s_at	208535_x_at
		1553363_at				213422_s_at			201662_s_at	208561_at
		226096_at				213425_at			201661_s_at	208562_s_at
		234621_at				213428_s_at			201660_at	208570_at
		230843_at				213429_at			201656_at	208591_s_at
		216353_s_at				213451_x_at			201596_x_at	208596_s_at
		221103_s_at				213455_at			201578_at	208605_s_at
		205185_at				213479_at			201572_x_at	208606_s_at
		1561607_at				213488_at			201571_s_at	208609_s_at
		1555942_a_at				213493_at			201510_at	208682_s_at
		238742_x_at				213497_at			201428_at	208690_s_at
		1562189_at				213498_at			201397_at	208747_s_at
		214361_s_at				213503_x_at			201195_s_at	208782_at
		228306_at				213506_at			201189_s_at	208837_at
		207911_s_at				213510_x_at			201188_s_at	208850_s_at
		1556956_at				213518_at			201187_s_at	208851_s_at
		1562145_at				213519_s_at			201131_s_at	208906_at
		241238_at				213541_s_at			201130_s_at	208916_at
		1553572_a_at				213543_at			201117_s_at	208944_at
		220009_at				213552_at			201116_s_at	208978_at
		206162_x_at				213596_at			201003_x_at	209035_at
		213565_s_at				213612_x_at			200790_at	209074_s_at
		1568639_a_at				213612_x_at			200606_at	209079_x_at
		228950_s_at				213624_at			1570420_at	209094_at
		1560119_at				213640_s_at			1570402_at	209108_at
		244054_at				213644_at			1570393_at	209109_s_at
		1560646_at				213652_at			1570276_a_at	209156_s_at
		1568377_x_at				213666_at			1569847_at	209159_s_at
		244429_at				213764_s_at			1569736_at	209167_at
		218863_s_at				213765_at			1569723_a_at	209168_at
		207843_x_at				213790_at			1569561_at	209169_at
		228482_at				213797_at			1569465_at	209170_s_at
		215896_at				213800_at			1569421_at	209197_at
		237695_at				213802_at			1569257_at	209198_s_at
		223944_at				213808_at			1569153_at	209199_s_at
		214546_s_at				213820_s_at			1568964_x_at	209200_at
		235153_at				213894_at			1568943_at	209220_at
		212770_at				213895_at			1568916_at	209230_s_at
		213805_at				213909_at			1568879_a_at	209242_at
		1569065_s_at				213912_at			1568777_at	209243_s_at
		215945_s_at				213913_s_at			1568719_s_at	209253_at
		237011_at				213923_at			1568718_at	209266_s_at
		220051_at				213943_at			1568638_a_at	209267_s_at
		207519_at				213948_x_at			1568623_a_at	209277_at
		1554701_a_at				213988_s_at			1568287_at	209278_s_at
		1552837_at				213993_at			1567628_at	209280_at
		39248_at				213994_s_at			1567224_at	209291_at
		216418_at				214018_at			1566766_a_at	209292_at
		229768_at				214043_at			1566301_at	209293_x_at
		214625_s_at				214068_at			1564757_a_at	209304_x_at
		210062_s_at				214085_x_at			1563772_a_at	209305_s_at
		220833_at				214150_x_at			1563655_at	209318_x_at
		227104_x_at				214175_x_at			1563614_at	209335_at
		213824_at				214217_at			1563549_a_at	209343_at
		1560396_at				214240_at			1563263_at	209347_s_at
		1556096_s_at				214298_x_at			1562942_at	209348_s_at
		227726_at				214329_x_at			1562770_at	209354_at
		1557890_at				214374_s_at			1562770_at	209368_at
		242253_at				214375_at			1562637_at	209392_at
		206135_at				214398_s_at			1562378_s_at	209395_at
		221898_at				214450_at			1561820_at	209396_s_at
		230614_at				214454_at			1561633_at	209409_at
		219533_at				214460_at			1561598_at	209410_s_at
		228137_s_at				214487_s_at			1561407_at	209424_s_at
		211264_at				214488_at			1560821_at	209425_at
		240872_at				214492_at			1560785_at	209426_s_at
		221325_at				214535_s_at			1560469_at	209436_at
		215872_at				214587_at			1560439_at	209437_s_at
		1564077_at				214591_at			1560275_at	209459_s_at
		209854_s_at				214602_at			1560264_at	209460_at
		1553728_at				214605_x_at			1560100_at	209462_at
		205598_at				214620_x_at			1560078_at	209465_x_at
		1555158_at				214622_at			1559956_at	209466_x_at
		1555692_at				214629_x_at			1559759_at	209469_at
		217979_at				214632_at			1559392_s_at	209470_s_at
		232224_at				214641_at			1559361_at	209473_at
		232249_at				214693_x_at			1559257_a_at	209474_s_at
		240650_at				214701_s_at			1559256_at	209493_at
		1555586_at				214702_at			1559228_at	209496_at
		208331_at				214723_x_at			1559018_at	209499_x_at
		238508_at				214769_at			1558856_at	209500_x_at
		1561882_at				214806_at			1558683_a_at	209524_at
		1556794_at				214807_at			1558682_at	209525_at
		207913_at				214825_at			1558373_s_at	209526_s_at
		1567282_at				214830_at			1558372_at	209534_x_at
		1559607_s_at				214838_at			1558281_a_at	209540_at
		202789_at				214841_at			1558143_a_at	209541_at
		241165_at				214845_s_at			1558034_s_at	209542_x_at
		236650_at				214866_at			1557993_at	209543_s_at
		242704_at				214905_at			1557948_at	209550_at
		1559094_at				214913_at			1557802_at	209560_s_at
		1569874_s_at				214920_at			1557793_at	209561_at
		211708_s_at				214927_at			1557470_at	209569_x_at
		215185_at				214981_at			1557470_at	209570_s_at
		1561598_at				215005_at			1557186_s_at	209576_at
		201688_s_at				215008_at			1557185_at	209582_s_at
		233593_at				215058_at			1556773_at	209583_s_at
		220657_at				215064_at			1556377_s_at	209607_x_at
		235776_x_at				215076_s_at			1556145_a_at	209617_s_at
		216149_at				215078_at			1556037_s_at	209618_at
		233528_s_at				215116_s_at			1556017_at	209621_s_at
		211372_s_at				215155_at			1555963_x_at	209644_x_at
		217416_x_at				215174_at			1555962_at	209651_at
		201461_s_at				215186_at			1555862_s_at	209655_s_at
		205645_at				215223_s_at			1555788_a_at	209656_s_at
		237639_at				215253_s_at			1555759_a_at	209676_at
		231799_at				215254_at			1555734_x_at	209686_at
		1563171_at				215271_at			1555733_s_at	209687_at
		227970_at				215305_at			1555731_a_at	209721_s_at
		50221_at				215323_at			1555716_a_at	209736_at
		219736_at				215324_at			1555680_a_at	209756_s_at
		230913_at				215332_s_at			1555638_a_at	209757_s_at
		207741_x_at				215363_x_at			1555638_a_at	209758_s_at
		211557_x_at				215388_s_at			1555551_at	209763_at
		219383_at				215388_s_at			1555468_at	209765_at
		233911_s_at				215404_x_at			1555407_s_at	209781_s_at
		33760_at				215434_x_at			1555385_at	209782_s_at
		228706_s_at				215434_x_at			1555355_a_at	209783_at
		1554722_at				215434_x_at			1555349_a_at	209789_at
		218342_s_at				215446_s_at			1555310_a_at	209793_at
		234236_at				215517_at			1555310_a_at	209821_at
		227425_at				215523_at			1555269_a_at	209822_s_at
		219255_x_at				215560_x_at			1555262_a_at	209827_s_at
		235013_at				215561_s_at			1555162_at	209828_s_at
		217038_at				215584_at			1555137_a_at	209839_at
		209011_at				215608_at			1555136_at	209848_s_at
		239460_at				215643_at			1554930_a_at	209850_s_at
		1564679_at				215646_s_at			1554912_at	209859_at
		1560850_at				215688_at			1554897_s_at	209869_at
		239354_at				215704_at			1554895_a_at	209877_at
		1553456_at				215707_s_at			1554842_at	209888_s_at
		233861_at				215711_s_at			1554730_at	209892_at
		213915_at				215726_s_at			1554643_at	209893_s_at
		219524_s_at				215776_at			1554642_at	209894_at
		224147_at				215782_at			1554594_at	209897_s_at
		232348_at				215783_s_at			1554576_a_at	209905_at
		205573_s_at				215836_s_at			1554542_at	209908_s_at
		219884_at				215836_s_at			1554518_at	209909_s_at
		216957_at				215836_s_at			1554511_at	209914_s_at
		206271_at				215836_s_at			1554489_a_at	209915_s_at
		235286_at				215843_s_at			1554488_at	209916_at
		233719_s_at				215855_s_at			1554474_a_at	209928_s_at
		241044_x_at				215913_s_at			1554385_a_at	209948_at
		218404_at				215942_s_at			1554384_at	209955_s_at
		233550_s_at				216033_s_at			1554348_s_at	209959_at
		235596_at				216066_at			1554335_at	209960_at
		214047_s_at				216092_s_at			1554110_at	209961_s_at
		210051_at				216183_at			1554050_at	209962_at
		227268_at				216269_s_at			1554006_a_at	209963_s_at
		217023_x_at				216333_x_at			1553995_a_at	209968_s_at
		213335_s_at				216339_s_at			1553994_at	209981_at
		219735_s_at				216352_x_at			1553869_at	209982_s_at
		206738_at				216352_x_at			1553750_a_at	209983_s_at
		237318_at				216352_x_at			1553722_s_at	210002_at
		221278_at				216352_x_at			1553721_at	210004_at
		205054_at				216442_x_at			1553701_a_at	210063_at
		205174_s_at				216587_s_at			1553613_s_at	210064_s_at
		205121_at				216594_x_at			1553601_a_at	210065_s_at
		1563505_at				216594_x_at			1553600_at	210082_at
		211199_s_at				216627_s_at			1553594_a_at	210084_x_at
		223158_s_at				216639_at			1553559_at	210089_s_at
		222687_s_at				216697_at			1553542_at	210090_at
		205166_at				216699_s_at			1553390_at	210091_s_at
		225645_at				216748_at			1553371_at	210095_s_at
		217639_at				216775_at			1553313_s_at	210096_at
		228682_at				216840_s_at			1553253_at	210105_s_at
		1570465_at				216841_s_at			1553131_a_at	210108_at
		1566080_at				216893_s_at			1553105_s_at	210119_at
		211162_x_at				216898_s_at			1553096_s_at	210123_s_at
		226064_s_at				216910_at			1553089_a_at	210133_at
		234301_s_at				216953_s_at			1553088_a_at	210134_x_at
		214493_s_at				216963_s_at			1552980_at	210135_s_at
		214887_at				216986_s_at			1552965_a_at	210139_s_at
		1556900_at				216987_at			1552944_a_at	210141_s_at
		215863_at				216994_s_at			1552938_at	210147_at
		222396_at				216997_x_at			1552797_s_at	210155_at
		1553265_at				217025_s_at			1552749_a_at	210167_s_at
		236632_at				217118_s_at			1552730_at	210170_at
		203979_at				217204_at			1552703_s_at	210185_at
		209366_x_at				217248_s_at			1552693_at	210199_at
		1561481_at				217279_x_at			1552691_at	210222_s_at
		228051_at				217413_s_at			1552619_a_at	210239_at
		1558320_at				217428_s_at			1552584_at	210247_at
		1552652_at				217430_x_at			1552518_s_at	210273_at
		215889_at				217487_x_at			1552502_s_at	210279_at
		236135_at				217503_at			1552487_a_at	210280_at
		223159_s_at				217504_at			1552478_a_at	210289_at
		223451_s_at				217513_at			1552477_a_at	210298_x_at
		1555122_at				217556_at			1552476_s_at	210299_s_at
		239906_at				217589_at			1552421_a_at	210300_at
		1557874_at				217599_s_at			1552301_a_at	210302_s_at
		230951_at				217628_at			1552261_at	210303_at
		216275_at				217634_at			1552256_a_at	210314_x_at
		206772_at				217687_at			1405_i_at	210315_at
		1559725_at				217705_at				210323_at
		211627_x_at				217711_at				210326_at
		242871_at				217730_at				210327_s_at
		201808_s_at				217767_at				210329_s_at
		215423_at				217771_at				210330_at
		213935_at				217790_s_at				210340_s_at
		204720_s_at				217839_at				210363_s_at
		1570020_at				217889_s_at				210364_at
		1555377_at				217892_s_at				210374_x_at
		216120_s_at				217901_at				210375_at
		226401_at				217949_s_at				210380_s_at
		211842_s_at				218002_s_at				210393_at
		215270_at				218031_s_at				210414_at
		221866_at				218140_x_at				210419_at
		243596_at				218146_at				210422_x_at
		227642_at				218147_s_at				210423_s_at
		1553434_at				218162_at				210426_x_at
		211113_s_at				218181_s_at				210442_at
		1565659_at				218218_at				210461_s_at
		1566622_at				218273_s_at				210476_s_at
		1554481_a_at				218285_s_at				210479_s_at
		240419_at				218285_s_at				210492_at
		244444_at				218322_s_at				210492_at
		241416_at				218345_at				210493_s_at
		213931_at				218451_at				210493_s_at
		1552813_at				218454_at				210505_at
		222299_x_at				218456_at				210517_s_at
		204492_at				218468_s_at				210523_at
		1558689_a_at				218469_at				210542_s_at
		218739_at				218550_s_at				210553_x_at
		235876_at				218559_s_at				210560_at
		217237_at				218574_s_at				210562_at
		224880_at				218613_at				210611_s_at
		201451_x_at				218615_s_at				210643_at
		235880_at				218627_at				210659_at
		208282_x_at				218629_at				210664_s_at
		217276_x_at				218638_s_at				210665_at
		219926_at				218651_s_at				210674_s_at
		1557236_at				218691_s_at				210680_s_at
		242630_at				218729_at				210692_s_at
		237810_at				218730_s_at				210702_s_at
		237693_at				218817_at				210720_s_at
		214243_s_at				218820_at				210727_at
		215726_s_at				218854_at				210728_s_at
		203971_at				218858_at				210729_at
		228818_at				218868_at				210730_s_at
		222173_s_at				218885_s_at				210736_x_at
		240641_at				218892_at				210737_at
		234383_x_at				218907_s_at				210755_at
		1558154_at				218968_s_at				210762_s_at
		206422_at				218980_at				210783_x_at
		238983_at				218983_at				210786_s_at
		235962_at				218986_s_at				210794_s_at
		222498_at				219038_at				210804_x_at
		1553497_at				219054_at				210807_s_at
		221058_s_at				219087_at				210809_s_at
		236306_at				219090_at				210815_s_at
		1566784_at				219093_at				210831_s_at
		239001_at				219102_at				210832_x_at
		242654_at				219103_at				210833_at
		1554012_at				219115_s_at				210834_s_at
		206337_at				219117_s_at				210838_s_at
		201825_s_at				219118_at				210839_s_at
		205602_x_at				219142_at				210843_s_at
		223273_at				219179_at				210843_s_at
		1555235_s_at				219181_at				210852_s_at
		1556661_at				219213_at				210855_at
		231192_at				219232_s_at				210862_s_at
		1557292_a_at				219255_x_at				210870_s_at
		216905_s_at				219257_s_at				210872_x_at
		243234_at				219295_s_at				210875_s_at
		1569788_at				219304_s_at				210880_s_at
		1565732_at				219310_at				210881_s_at
		212560_at				219311_at				210882_s_at
		227654_at				219340_s_at				210883_x_at
		229774_at				219341_at				210889_s_at
		206743_s_at				219367_s_at				210912_x_at
		224263_x_at				219385_at				210929_s_at
		229381_at				219386_s_at				210941_at
		244632_at				219390_at				210957_s_at
		239575_at				219410_at				210967_x_at
		1553785_at				219427_at				210973_s_at
		241244_at				219434_at				210977_s_at
		217115_at				219436_s_at				210984_x_at
		203394_s_at				219439_at				210989_at
		243634_at				219440_at				210990_s_at
		1557024_at				219441_s_at				210997_at
		204433_s_at				219469_at				210998_s_at
		234978_at				219477_s_at				210999_s_at
		242034_at				219489_s_at				211000_s_at
		1560758_at				219493_at				211006_s_at
		241758_at				219511_s_at				211026_s_at
		1566721_at				219514_at				211029_x_at
		215403_at				219536_s_at				211053_at
		212062_at				219552_at				211057_at
		241742_at				219578_s_at				211062_s_at
		232379_at				219594_at				211066_x_at
		1568791_s_at				219602_s_at				211067_s_at
		225109_at				219669_at				211110_s_at
		1555539_at				219677_at				211126_s_at
		214907_at				219683_at				211127_x_at
		212801_at				219693_at				211128_at
		211432_s_at				219695_at				211129_x_at
		206464_at				219703_at				211130_x_at
		204273_at				219726_at				211131_s_at
		1552541_at				219727_at				211153_s_at
		226313_at				219740_at				211156_at
		1558066_s_at				219773_at				211161_s_at
		222258_s_at				219774_at				211164_at
		1557712_x_at				219778_at				211170_s_at
		1558653_at				219779_at				211170_s_at
		244567_at				219789_at				211171_s_at
		203472_s_at				219790_s_at				211171_s_at
		205798_at				219835_at				211175_at
		229846_s_at				219838_at				211203_s_at
		214031_s_at				219866_at				211214_s_at
		1559996_s_at				219874_at				211219_s_at
		210117_at				219894_at				211226_at
		204879_at				219898_at				211233_x_at
		1556698_a_at				219901_at				211234_x_at
		228340_at				219902_at				211235_s_at
		231994_at				219908_at				211248_s_at
		224349_at				219909_at				211262_at
		228056_s_at				219910_at				211263_s_at
		211573_x_at				219944_at				211269_s_at
		1563157_at				219949_at				211286_x_at
		241713_s_at				219985_at				211287_x_at
		228984_at				220002_at				211314_at
		1555237_at				220009_at				211315_s_at
		228032_s_at				220076_at				211322_s_at
		1564635_a_at				220092_s_at				211343_s_at
		242308_at				220093_at				211354_s_at
		243447_at				220108_at				211355_x_at
		204567_s_at				220117_at				211356_x_at
		213836_s_at				220150_s_at				211372_s_at
		219191_s_at				220213_at				211377_x_at
		231699_at				220244_at				211379_x_at
		217036_at				220263_at				211380_s_at
		221153_s_at				220272_at				211385_x_at
		208564_at				220327_at				211395_x_at
		240079_at				220334_at				211419_s_at
		227939_s_at				220340_at				211419_s_at
		1553069_at				220381_at				211419_s_at
		219750_at				220382_s_at				211419_s_at
		220043_s_at				220398_at				211421_s_at
		220834_at				220433_at				211471_s_at
		205978_at				220456_at				211478_s_at
		1555335_at				220480_at				211485_s_at
		233591_at				220484_at				211488_s_at
		229326_at				220495_s_at				211493_x_at
		1555275_a_at				220504_at				211495_x_at
		216697_at				220518_at				211518_s_at
		242127_at				220532_s_at				211520_s_at
		224835_at				220578_at				211535_s_at
		1561053_at				220580_at				211548_s_at
		1564601_at				220595_at				211549_s_at
		227776_at				220732_at				211550_at
		240815_at				220736_at				211557_x_at
		244345_at				220749_at				211562_s_at
		1558848_at				220760_x_at				211564_s_at
		204260_at				220786_s_at				211571_s_at
		1561335_at				220792_at				211577_s_at
		228274_at				220794_at				211580_s_at
		201565_s_at				220867_s_at				211590_x_at
		240026_x_at				220952_s_at				211592_s_at
		236217_at				220979_s_at				211592_s_at
		228707_at				220985_s_at				211597_s_at
		1569732_at				220988_s_at				211598_x_at
		1553188_s_at				221019_s_at				211602_s_at
		206060_s_at				221020_s_at				211607_x_at
		239343_at				221022_s_at				211616_s_at
		220650_s_at				221029_s_at				211626_x_at
		231097_at				221041_s_at				211652_s_at
		215894_at				221060_s_at				211677_x_at
		214130_s_at				221152_at				211685_s_at
		211322_s_at				221232_s_at				211700_s_at
		224826_at				221269_s_at				211701_s_at
		240856_at				221282_x_at				211709_s_at
		205789_at				221296_at				211726_s_at
		238209_at				221299_at				211732_x_at
		212856_at				221307_at				211737_x_at
		234965_at				221310_at				211802_x_at
		1559754_at				221421_s_at				211805_s_at
		214538_x_at				221423_s_at				211806_s_at
		232320_at				221447_s_at				211809_x_at
		237681_at				221477_s_at				211812_s_at
		223910_at				221530_s_at				211813_x_at
		202005_at				221561_at				211825_s_at
		1560225_at				221697_at				211876_x_at
		238022_at				221729_at				211886_s_at
		235122_at				221730_at				211892_s_at
		243377_at				221731_x_at				211896_s_at
		223889_at				221760_at				211909_x_at
		220914_at				221788_at				211913_s_at
		206260_at				221844_x_at				211917_s_at
		219161_s_at				221872_at				211918_x_at
		239025_at				221884_at				211925_s_at
		233223_at				221892_at				211958_at
		222689_at				221898_at				211959_at
		1559590_at				221900_at				212091_s_at
		204704_s_at				221902_at				212092_at
		238272_at				221921_s_at				212094_at
		205769_at				222009_at				212135_s_at
		240776_at				222020_s_at				212136_at
		217217_at				222073_at				212143_s_at
		212220_at				222079_at				212169_at
		213362_at				222101_s_at				212188_at
		233863_at				222121_at				212192_at
		210641_at				222216_s_at				212195_at
		234878_at				222236_s_at				212196_at
		1569517_at				222364_at				212224_at
		1561984_at				222411_s_at				212239_at
		1565131_x_at				222412_s_at				212240_s_at
		236385_at				222451_s_at				212241_at
		1569723_a_at				222453_at				212243_at
		210061_at				222456_s_at				212249_at
		1569225_a_at				222457_s_at				212311_at
		241615_x_at				222484_s_at				212313_at
		241480_at				222494_at				212314_at
		202525_at				222532_at				212325_at
		223246_s_at				222547_at				212327_at
		213610_s_at				222548_s_at				212328_at
		208520_at				222572_at				212344_at
		220887_at				222592_s_at				212353_at
		1557177_at				222670_s_at				212354_at
		242245_at				222690_s_at				212358_at
		213840_s_at				222704_at				212400_at
		204626_s_at				222722_at				212486_s_at
		228227_at				222753_s_at				212488_at
		216228_s_at				222773_s_at				212489_at
		237447_at				222803_at				212509_s_at
		1560197_at				222817_at				212516_at
		231180_at				222829_s_at				212521_s_at
		207539_s_at				222833_at				212522_at
		216271_x_at				222847_s_at				212545_s_at
		1558473_at				222860_s_at				212555_at
		219978_s_at				222874_s_at				212559_at
		221392_at				222877_at				212599_at
		231885_at				222885_at				212646_at
		240173_at				222897_s_at				212654_at
		228560_at				222899_at				212667_at
		236981_at				222903_s_at				212670_at
		1563886_at				222908_at				212699_at
		1556288_at				222918_at				212713_at
		206701_x_at				222922_at				212730_at
		231321_s_at				222923_s_at				212732_at
		236875_at				222937_s_at				212758_s_at
		228949_at				223001_at				212764_at
		204255_s_at				223027_at				212775_at
		202342_s_at				223028_s_at				212776_s_at
		232687_at				223092_at				212793_at
		226961_at				223093_at				212796_s_at
		218410_s_at				223094_s_at				212797_at
		205703_at				223121_s_at				212807_s_at
		231416_at				223122_s_at				212812_at
		222312_s_at				223158_s_at				212813_at
		1566728_at				223159_s_at				212817_at
		224327_s_at				223170_at				212822_at
		1560774_at				223185_s_at				212830_at
		202987_at				223278_at				212831_at
		213045_at				223321_s_at				212841_s_at
		244339_at				223358_s_at				212843_at
		1564887_at				223378_at				212850_s_at
		202444_s_at				223392_s_at				212865_s_at
		1562476_at				223393_s_at				212884_x_at
		231042_s_at				223395_at				212909_at
		224533_s_at				223441_at				212937_s_at
		208609_s_at				223495_at				212938_at
		230856_at				223496_s_at				212940_at
		215047_at				223501_at				212956_at
		1568617_a_at				223502_s_at				212960_at
		205074_at				223503_at				213017_at
		232954_at				223509_at				213030_s_at
		1560750_at				223510_at				213050_at
		241899_at				223537_s_at				213056_at
		204709_s_at				223572_at				213059_at
		207907_at				223594_at				213066_at
		212219_at				223611_s_at				213068_at
		206618_at				223612_s_at				213069_at
		215671_at				223618_at				213071_at
		234192_s_at				223648_s_at				213075_at
		1563082_at				223690_at				213113_s_at
		219721_at				223691_at				213122_at
		226218_at				223706_at				213125_at
		209160_at				223740_at				213139_at
		207967_at				223757_at				213156_at
		238318_at				223767_at				213170_at
		233980_s_at				223798_at				213182_x_at
		203395_s_at				223801_s_at				213200_at
		1556697_at				223820_at				213201_s_at
		206885_x_at				223837_at				213204_at
		236946_at				223854_at				213217_at
		239302_s_at				223874_at				213219_at
		231653_at				223912_s_at				213222_at
		216605_s_at				224046_s_at				213228_at
		1554830_a_at				224048_at				213228_at
		237822_at				224059_s_at				213228_at
		1558119_at				224061_at				213228_at
		229495_at				224062_x_at				213230_at
		230673_at				224156_x_at				213245_at
		230428_at				224184_s_at				213247_at
		232303_at				224199_at				213258_at
		237472_at				224207_x_at				213270_at
		225601_at				224325_at				213272_s_at
		211476_at				224341_x_at				213283_s_at
		243859_at				224361_s_at				213285_at
		227664_at				224371_at				213290_at
		228890_at				224385_s_at				213309_at
		224577_at				224396_s_at				213332_at
		211429_s_at				224414_s_at				213338_at
		231972_at				224488_s_at				213345_at
		226302_at				224491_at				213348_at
		205709_s_at				224527_at				213353_at
		243998_at				224534_at				213362_at
		205067_at				224543_at				213385_at
		1563523_at				224560_at				213385_at
		243636_s_at				224595_at				213385_at
		225861_at				224596_at				213385_at
		216046_at				224619_at				213397_x_at
		1566701_at				224629_at				213411_at
		211334_at				224646_x_at				213417_at
		219696_at				224694_at				213422_s_at
		1560751_at				224702_at				213425_at
		230492_s_at				224716_at				213428_s_at
		236712_at				224724_at				213429_at
		215145_s_at				224733_at				213438_at
		1553715_s_at				224764_at				213451_x_at
		1554380_at				224770_s_at				213456_at
		210123_s_at				224771_at				213462_at
		1561191_at				224772_at				213464_at
		217154_s_at				224773_at				213471_at
		208429_x_at				224774_s_at				213476_x_at
		234204_at				224793_s_at				213478_at
		234918_at				224797_at				213488_at
		1558001_s_at				224817_at				213492_at
		225020_at				224859_at				213493_at
		244041_at				224918_x_at				213498_at
		238941_at				224934_at				213519_s_at
		220675_s_at				224937_at				213524_s_at
		236351_at				224949_at				213533_at
		1555140_a_at				224950_at				213541_s_at
		232634_at				224952_at				213543_at
		242731_x_at				224953_at				213553_x_at
		231736_x_at				224964_s_at				213555_at
		204253_s_at				224965_at				213601_at
		204388_s_at				224996_at				213622_at
		218445_at				224997_x_at				213624_at
		206864_s_at				224999_at				213625_at
		233973_at				225008_at				213627_at
		230303_at				225059_at				213640_s_at
		1552549_a_at				225162_at				213652_at
		217755_at				225241_at				213661_at
		204997_at				225242_s_at				213705_at
		208330_at				225356_at				213706_at
		202517_at				225381_at				213709_at
		1561314_at				225407_at				213709_at
		222116_s_at				225408_at				213714_at
		244232_at				225414_at				213749_at
		228527_s_at				225435_at				213752_at
		204728_s_at				225464_at				213764_s_at
		243923_at				225481_at				213765_at
		1565162_s_at				225524_at				213780_at
		208332_at				225553_at				213784_at
		203111_s_at				225566_at				213790_at
		1560823_at				225664_at				213791_at
		241871_at				225681_at				213800_at
		224918_x_at				225702_at				213802_at
		213008_at				225817_at				213808_at
		223484_at				225871_at				213817_at
		242723_at				225897_at				213823_at
		214010_s_at				225946_at				213827_at
		229954_at				225975_at				213839_at
		217090_at				225977_at				213845_at
		235521_at				225990_at				213849_s_at
		220108_at				225996_at				213869_x_at
		238778_at				226021_at				213871_s_at
		215663_at				226025_at				213880_at
		244237_at				226058_at				213894_at
		1562137_at				226065_at				213900_at
		242469_at				226066_at				213905_x_at
		229341_at				226068_at				213909_at
		208177_at				226069_at				213920_at
		231326_s_at				226071_at				213933_at
		239893_at				226075_at				213946_s_at
		232152_at				226104_at				213948_x_at
		207716_at				226105_at				213953_at
		226435_at				226107_at				213960_at
		223449_at				226122_at				213993_at
		232276_at				226136_at				213994_s_at
		232011_s_at				226142_at				214005_at
		230405_at				226155_at				214006_s_at
		1552504_a_at				226160_at				214014_at
		39402_at				226167_at				214022_s_at
		225016_at				226184_at				214027_x_at
		228060_at				226210_s_at				214038_at
		232081_at				226211_at				214040_s_at
		217613_at				226218_at				214043_at
		1553542_at				226225_at				214068_at
		203647_s_at				226237_at				214081_at
		237919_at				226249_at				214091_s_at
		208596_s_at				226276_at				214111_at
		228836_at				226311_at				214156_at
		208538_at				226407_at				214175_x_at
		202833_s_at				226420_at				214209_s_at
		228675_at				226425_at				214218_s_at
		219465_at				226435_at				214247_s_at
		208937_s_at				226468_at				214276_at
		232426_at				226490_at				214279_s_at
		217788_s_at				226496_at				214285_at
		1556730_at				226505_x_at				214297_at
		224007_at				226522_at				214321_at
		219741_x_at				226525_at				214347_s_at
		209670_at				226538_at				214382_at
		201292_at				226545_at				214390_s_at
		201566_x_at				226625_at				214401_at
		239028_at				226658_at				214428_x_at
		236414_at				226671_at				214428_x_at
		237115_at				226676_at				214428_x_at
		229292_at				226677_at				214433_s_at
		229538_s_at				226682_at				214434_at
		230483_at				226697_at				214452_at
		1563204_at				226705_at				214454_at
		244785_at				226712_at				214460_at
		211613_s_at				226740_x_at				214461_at
		232478_at				226740_x_at				214492_at
		1552436_a_at				226756_at				214505_s_at
		228557_at				226763_at				214535_s_at
		213964_x_at				226769_at				214576_at
		215017_s_at				226777_at				214582_at
		206444_at				226789_at				214589_at
		215924_at				226799_at				214594_x_at
		1557448_a_at				226804_at				214595_at
		229566_at				226824_at				214602_at
		224832_at				226834_at				214604_at
		204254_s_at				226847_at				214605_x_at
		1553115_at				226864_at				214636_at
		242420_at				226865_at				214640_at
		244819_x_at				226884_at				214641_at
		206678_at				226893_at				214651_s_at
		1555079_at				226930_at				214680_at
		223245_at				226936_at				214749_s_at
		1558757_at				226944_at				214763_at
		230971_x_at				226953_at				214765_s_at
		1560477_a_at				226984_at				214787_at
		204389_at				226985_at				214799_at
		209713_s_at				226997_at				214807_at
		211848_s_at				227003_at				214829_at
		223648_s_at				227014_at				214844_s_at
		210058_at				227015_at				214913_at
		240567_at				227041_at				214914_at
		208258_s_at				227061_at				214920_at
		218115_at				227067_x_at				214921_at
		204931_at				227070_at				214927_at
		219994_at				227140_at				214928_at
		218002_s_at				227144_at				214952_at
		1558893_a_at				227145_at				214961_at
		239230_at				227148_at				214974_x_at
		218039_at				227168_at				214981_at
		205733_at				227178_at				215001_s_at
		225564_at				227182_at				215025_at
		225536_at				227197_at				215054_at
		235785_at				227202_at				215058_at
		1553202_at				227209_at				215076_s_at
		232574_at				227220_at				215101_s_at
		36499_at				227250_at				215104_at
		234279_at				227265_at				215115_x_at
		203214_x_at				227271_at				215116_s_at
		211469_s_at				227276_at				215125_s_at
		203788_s_at				227282_at				215138_s_at
		244221_at				227336_at				215139_at
		240585_at				227341_at				215155_at
		206928_at				227376_at				215161_at
		210059_s_at				227390_at				215232_at
		241291_at				227399_at				215241_at
		217500_at				227405_s_at				215253_s_at
		217411_s_at				227425_at				215254_at
		228488_at				227461_at				215256_x_at
		218867_s_at				227467_at				215258_at
		220023_at				227481_at				215259_s_at
		204130_at				227484_at				215271_at
		224576_at				227499_at				215294_s_at
		204962_s_at				227524_at				215299_x_at
		242705_x_at				227526_at				215299_x_at
		223847_s_at				227550_at				215300_s_at
		229926_at				227554_at				215303_at
		229526_at				227566_at				215305_at
		208406_s_at				227584_at				215311_at
		240810_at				227620_at				215324_at
		204696_s_at				227628_at				215333_x_at
		207069_s_at				227647_at				215333_x_at
[truncated: 1,748 more rows]
