# Supplementary material for: Targeted immunotherapy against distinct cancer-associated fibroblasts overcomes treatment resistance in refractory HER2+ breast tumors
Source: Nat Commun. 2022 Sep 9;13:5310. doi: 10.1038/s41467-022-32782-3 (PMC9463158; doi:10.1038/s41467-022-32782-3)
Supplement: Supplementary file 8 — Supplementary Data 4 [file 41467_2022_32782_MOESM8_ESM.xlsx]

## Sheet: S4
Supplementary data 4: Single gene enrichments in non-responding vs responding patients. T-statistics p-values are indicated.
	IMMUNE
	GSE 50948		GSE 55348
GENES	logFC	P-Value	logFC	P-Value
CORO1A	0.08548	0.0272474	-0.0400369	0.859273
IL2RB	0.112879	0.0294587	0.622461	0.00414657
GNLY	0.0689556	0.032683	0.659808	0.0141125
CST7	0.0664681	0.0492453	0.221359	0.317543
AOAH	0.0333523	0.0682543	0.0264881	0.864665
GPR65	0.0501366	0.103276	0.0694541	0.656593
S100A8	0.2119	0.106454	-0.142079	0.785209
LCP2	0.052986	0.110628	0.0523107	0.734849
SH2B3	0.0503067	0.145844	0.12005	0.348339
NCKAP1L	0.0423932	0.147078	-0.11251	0.394415
LCK	0.027294	0.151089	0.424496	0.0547381
MYO1F	0.0435654	0.152888	-0.0473064	0.74887
LILRB1	0.0358174	0.158868	0.0814512	0.264528
PSTPIP1	0.0238017	0.169791	0.026653	0.789363
TRAF3IP3	0.0563847	0.174996	0.185188	0.403491
CCR7	0.0709954	0.176772	0.740763	0.0409977
LST1	-0.0289919	0.177906	0.146129	0.513475
KLRK1	0.0605582	0.192061	0.0430597	0.621992
HLA-G	-0.0308305	0.200482	-0.0155047	0.94117
LPXN	0.0392471	0.206989	0.419992	0.0841077
NKG7	0.0428885	0.208343	0.351617	0.220604
IL32	0.0447121	0.214027	0.432588	0.0377663
PRF1	0.0303451	0.216804	0.32533	0.173069
PTGER2	0.0516619	0.230178	-0.326023	0.129672
ITGAL	0.0491248	0.239363	0.42019	0.157332
CCL5	0.037619	0.241458	0.139477	0.390335
IL2RG	0.0712955	0.24271	0.344829	0.215892
FYB	0.0494783	0.248292	0.140003	0.452513
IRF8	0.0297072	0.254483	-0.0505158	0.818528
CD2	0.0439685	0.278103	0.44807	0.0512698
GZMK	0.0597945	0.293195	0.386257	0.204666
PVRIG	0.0325893	0.297421	0.323588	0.192337
CD3D	0.0257913	0.297801	0.626149	0.0452082
CD27	0.0186505	0.298934	0.626981	0.0718964
FGR	-0.0562846	0.306688	-0.00245943	0.991111
HCK	0.0259576	0.306976	0.180123	0.443236
LGALS9	0.0193562	0.312397	0.110521	0.500606
CSTA	0.05642	0.312706	-0.366081	0.30656
EVI2B	0.0809799	0.314639	0.213001	0.368559
IKZF1	0.030609	0.319121	0.332488	0.142438
CLEC4A	-0.023305	0.323178	0.136406	0.513512
CTSS	0.0442809	0.337541	-0.0474135	0.750363
HLA-DPB1	0.0345084	0.338007	-0.00113624	0.996097
ZAP70	0.0179323	0.341795	0.245642	0.0686881
IFI30	0.0212974	0.344391	0.21876	0.315911
CD69	0.0728655	0.351462	-0.136698	0.500935
GLRX	0.0278217	0.352257	0.168623	0.374875
CD302	0.0736453	0.356099	-0.653904	0.000340107
ITGB2	0.0263205	0.362191	0.147263	0.330611
FGL2	0.0537359	0.364282	-0.0526859	0.735184
IL18RAP	-0.0515694	0.36639	0.0241663	0.939627
SELL	0.0639097	0.367419	0.26812	0.381917
LYZ	0.0726775	0.373105	0.26521	0.205714
ALOX5AP	-0.039712	0.376506	-0.0444139	0.790075
MFSD1	-0.0584744	0.380494	-0.0827164	0.418364
NFKBIA	0.026242	0.383605	0.150549	0.0935246
PTPRCAP	-0.0113056	0.395054	0.4066	0.0585355
CD300A	0.0167469	0.407455	-0.0500532	0.725084
VAV1	0.0227306	0.408301	0.179528	0.277482
TYROBP	-0.028026	0.410561	-0.272276	0.142367
HLA-DPA1	0.0418998	0.421297	-0.0593702	0.550001
RASSF2	-0.0388998	0.42285	-0.0208141	0.891186
HLA-B	-0.0237977	0.434694	0.0347248	0.735348
IL4R	-0.0285268	0.434758	-0.0768572	0.587483
GBP1	0.0434057	0.441724	0.0419204	0.804
ARHGAP15	0.0300853	0.478645	0.0508233	0.783766
CD52	0.0383037	0.509687	0.218647	0.593688
IL10RA	0.0357959	0.522556	0.0358017	0.866989
RHOG	-0.031407	0.528577	0.0737136	0.601958
RAB27A	0.0273943	0.529087	-0.0663946	0.632043
ARHGDIB	-0.0170061	0.540332	0.00805388	0.942594
CD48	-0.0181698	0.545116	0.0609685	0.809693
ITGA4	-0.0347659	0.556841	0.260861	0.0181851
ITK	0.0359715	0.561943	0.395406	0.14432
PLEK	-0.019941	0.562345	0.198066	0.37912
GMFG	-0.0119044	0.573016	0.133443	0.3845
GIMAP4	0.0360771	0.574359	-0.0738883	0.430869
CD247	-0.0192995	0.583305	0.602434	0.0575077
PTGER4	-0.0259922	0.58816	-0.100044	0.567938
FCER1G	-0.0223739	0.588615	-0.0790949	0.544487
HLA-DRA	0.0376818	0.596854	-0.200676	0.133498
DOCK2	0.0127602	0.615091	0.251991	0.236694
CD53	-0.0250342	0.616747	-0.00110389	0.99506
SAMHD1	-0.0191837	0.620019	0.054144	0.721358
TNFAIP3	0.018405	0.634719	0.211967	0.184951
FLI1	-0.0162244	0.634954	0.129794	0.512434
GZMB	0.0328512	0.637724	1.16724	0.0132878
P2RY14	-0.025137	0.646119	-0.203157	0.162049
KLRB1	0.0235169	0.648839	0.366077	0.146496
LSP1	0.0186005	0.65664	-0.158494	0.289231
MNDA	-0.0247171	0.660282	-0.0429818	0.821774
EMP3	-0.00897401	0.662407	-0.157196	0.278098
CD37	-0.0221381	0.670512	0.0663828	0.764165
ARHGEF6	0.0242367	0.670809	-0.0684896	0.689287
GBP2	-0.0242322	0.673399	0.0808001	0.500763
NCF4	0.00954877	0.675236	-0.0992227	0.496142
WIPF1	-0.0165166	0.69227	-0.0957503	0.493168
TPP1	-0.010639	0.693293	-0.0481836	0.60693
MSN	0.012807	0.696062	-0.0725048	0.596313
GMIP	0.00623157	0.733564	-0.132552	0.450551
PTPRC	0.0236855	0.736218	0.155367	0.460064
PTPRE	-0.00814631	0.744099	-0.0692633	0.546088
HCLS1	0.0341876	0.753228	-0.0268209	0.894333
SRGN	0.0152489	0.754293	0.0867157	0.592719
VNN2	0.0131528	0.757156	0.0377141	0.852684
RNASE6	0.0108527	0.762185	-0.170464	0.388823
S100A9	0.0162286	0.764121	-0.0481096	0.924955
RGS1	0.018005	0.771594	-0.160494	0.501333
BCL2A1	0.0217674	0.780478	0.140523	0.135012
SELPLG	0.00412128	0.795701	0.41233	0.0811678
TCIRG1	-0.00659239	0.798461	-0.158299	0.422673
TPST2	0.0107853	0.810734	0.04258	0.699548
SLA	-0.00566107	0.813301	0.275396	0.218347
MAFB	0.0101218	0.816129	0.0863532	0.629169
NCF2	0.0168052	0.81903	0.0953539	0.645572
HLA-F	-0.00553169	0.826833	0.145317	0.396393
CCDC69	0.00629616	0.829546	0.0430231	0.807196
TNFRSF1B	0.00562391	0.833857	0.0911655	0.560466
LAIR1	-0.00689878	0.835004	-0.0283879	0.435621
IL7R	0.0118513	0.845357	0.114668	0.684607
RABGAP1L	0.00637306	0.87543	-0.152547	0.256701
HLA-E	0.00370164	0.876373	0.146851	0.109068
LILRB2	0.00550049	0.877481	-0.103546	0.569767
CD74	0.00579189	0.878027	-0.00175827	0.986778
TGFB1	-0.00271426	0.878829	-0.197225	0.272178
CLEC2B	-0.00940185	0.890342	0.0494968	0.754588
BIN2	-0.00234257	0.924951	0.228568	0.135555
MICAL1	-0.00175337	0.928917	-0.107186	0.53572
LTB	0.00169852	0.934752	0.530237	0.0272074
TAP1	-0.00317738	0.93521	0.46588	0.0656411
ADCY7	-0.0024015	0.944476	0.0302872	0.857801
CYBB	0.0026562	0.944927	-0.0338811	0.575669
LAPTM5	-0.00181437	0.945914	-0.0636989	0.775005
HLA-DMA	-0.00386449	0.947182	0.00149294	0.992529
RHOH	-0.00400562	0.949992	0.48532	0.0079096
GZMH	-0.00134972	0.960848	0.309667	0.380439
ADAM8	-0.00050406	0.974489	-0.0489244	0.818176
CASP1	0.00112425	0.980252	0.126479	0.341236
RAC2	-0.000631847	0.980685	0.203073	0.385329
LY96	-0.00154962	0.986698	-0.0182743	0.868722
GIMAP6	-0.000214221	0.996275	0.0548154	0.709705
