# Supplementary material for: Targeted immunotherapy against distinct cancer-associated fibroblasts overcomes treatment resistance in refractory HER2+ breast tumors
Source: Nat Commun. 2022 Sep 9;13:5310. doi: 10.1038/s41467-022-32782-3 (PMC9463158; doi:10.1038/s41467-022-32782-3)
Supplement: Supplementary file 9 — Supplementary Data 5 [file 41467_2022_32782_MOESM9_ESM.xlsx]

## Sheet: S5
Supplementary data 5: Cell subtypes abundance in treated HER2+3DiBC (SKBR3/BF1 n=5; SKBR3/BF2 n=6; HCC1954/BF1 n=5; HCC1954/BF2 n=6)
		% NK cells				% CD16+ NK cells				% NKT cells				%CD4+ Tcells				%CD4+ Tcells				%CD8+ Tcells				%CD14+ mono				%CD20+ Bcells
	C	T	T/F		C	T	T/F		C	T	T/F		C	T	T/F		C	T	T/F		C	T	T/F		C	T	T/F		C	T	T/F
SKBR3/BF1	9.95	10.8	16		9.22	9.83	14.8		2.46	2.14	2.83		8.03	6.24	8.58		8.03	6.24	8.58		6.26	5.56	6.99		56.8	58.9	46.1		2.35	2.1	2.68
	6.18	10.1	17.4		5.47	8.89	15		2.88	3.73	6.61		7.91	8.27	11		7.91	8.27	11		7.7	9.5	8.4		58.4	47.1	35.9		3.13	2.94	2.35
	3.23	5.42	13		2.94	4.66	10.9		2.25	3.55	5.77		7.38	9.67	11.5		7.38	9.67	11.5		4.09	6.16	8.13		75.6	61.6	45		1.18	1.97	2.22
	4.96	7.93	12.7		4.51	7.3	11.7		1	1.52	2.02		4.96	6.08	2.89		4.96	6.08	2.89		5.61	7.76	8.44		57.1	47.8	37.6		3.01	3.12	4.24
	5.21	6.07	13.1		4.56	5.15	10.9		1.4	1.65	3.18		0.43	2.68	1.63		0.43	2.68	1.63		8.27	9.03	9.1		55.1	49.6	42		2.2	2.37	2.36
SKBR3/BF2	4.64	5.03	13.3		4.34	4.54	12.5		0.94	0.93	2.11		2.51	1.43	4.36		2.51	1.43	4.36		2.9	3.07	5.01		71.7	69.1	51.8		1.32	1.81	2.74
	15	13.8	19.7		4.2	5.23	11.59		1.64	1.79	3.48		3.88	6.87	6.89		3.88	6.87	6.89		7.79	7.58	6.72		44.7	42.7	42.5		3.21	4.43	3.31
	7.78	11.1	15.1		7.39	10.3	13.8		0.96	1.01	2.9		3.69	5.49	3.98		3.69	5.49	3.98		3.38	4.44	4.62		64	57.6	55.4		3.54	2.23	1.91
	6.79	7.6	13.9		6.21	6.83	12.9		0.95	1.41	2.18		5.3	4.7	6.21		5.3	4.7	6.21		7.53	8.1	7.05		47.7	44.9	45.4		4.11	3.95	2.82
	6.44	6.68	12.5		5.72	5.9	10.4		1.72	2.18	3.28		4.94	8.38	11.7		4.94	8.38	11.7		10.6	12.1	9.22		42.6	38.8	41.2		3.09	2.76	3
	2.39	3.49	7.26		1.99	2.92	5.13		1.03	1.65	3.14		7.35	7.59	8.09		7.35	7.59	8.09		8.98	7.51	8.51		38.1	60.7	49.2		2.57	2.62	2.62
HCC1954/BF1	11.9	13.1	19.7		11.1	10.7	17.6		3.61	3.51	4.05		4.96	6.08	2.89		4.96	6.08	2.89		8.51	9.09	10		43.6	40.8	33		3.51	3.57	3.22
	8.36	12.1	16.9		7.52	9.61	13.9		5.33	5.85	6.16		9.94	11.4	12.9		9.94	11.4	12.9		12.7	13	12		49.3	42.5	34.6		3.11	3.86	3.78
	5.43	7.4	11.4		4.96	5.81	9.35		4.14	5.07	6.23		7.38	9.67	11.5		7.38	9.67	11.5		7.89	9.74	11		56.8	58.9	46.1		4.52	4.79	5.03
	6.71	6.83	16.5		6.09	5.63	14.6		1.8	1.54	2.11		7.91	8.27	11		7.91	8.27	11		8.07	7.22	9.84		57.1	47.8	37.6		2.35	2.1	2.68
	4.61	6.59	11.8		3.97	5.34	9.75		1.94	2.7	3.21		8.03	6.24	8.58		8.03	6.24	8.58		9.69	12.9	12.9		55.1	49.6	42		2.2	2.37	2.36
HCC1954/BF2	6.97	8.24	15.5		6	6.59	11.9		3.23	2.65	3.61		13.9	12	9.36		13.9	12	9.36		9.97	9.3	8.26		49.5	46.6	46.2		1.45	1.4	1.39
	11.9	13.2	25		11.1	11.2	22.7		2.82	2.97	4.61		10.6	11.1	14.2		10.6	11.1	14.2		8.45	9.58	10.8		53.3	51.7	45.8		3.22	3.41	2.52
	7.81	7.77	18.9		7.36	6.74	16.7		1.08	1.09	2.14		4.71	8.09	7.59		4.71	8.09	7.59		5.74	6.45	6.3		44.7	42.7	42.5		2.48	3.31	4.06
	4.48	5.5	14.3		4	4.54	12.7		1.05	1.33	2.64		5.3	4.7	6.21		5.3	4.7	6.21		7.04	8.82	8.38		64	57.6	55.4		3.21	4.43	3.31
	4.49	5.65	10.8		3.96	4.73	8.45		1.97	2.56	2.64		3.69	5.49	3.98		3.69	5.49	3.98		10	10.6	10.2		47.7	44.9	45.4		3.09	2.76	3
	2.53	3.33	5.58		2.25	2.8	4.01		1.33	2.48	2.8		3.88	6.87	6.89		3.88	6.87	6.89		8.3	11.4	11.9		42.6	38.8	41.2		2.57	2.62	2.62
