# Supplementary material for: Targeted immunotherapy against distinct cancer-associated fibroblasts overcomes treatment resistance in refractory HER2+ breast tumors
Source: Nat Commun. 2022 Sep 9;13:5310. doi: 10.1038/s41467-022-32782-3 (PMC9463158; doi:10.1038/s41467-022-32782-3)
Supplement: Supplementary file 10 — Source Data [file 41467_2022_32782_MOESM10_ESM.xlsx]

## Sheet: Figure 1
Figure 1a			Figure 1b
Rel	RF		pCR	RD		Rel	RF
3.4	28.4		2.29	1.923		0.786	0.88
5.4	13.1		2.697	1.052		0.761	1.064
2.4	18.1		1.737	1.492		0.955	1.395
7.1	13.3		4.19	1.199		1.031	1.282
5.8	7		2.826	1.434		1.051	1.456
9.1	36.3		1.63	2.24		0.899	0.914
1.6	19.6		2.436	0.992		1.045	1.09
6.8	23.9		1.203	1.4		0.938	0.885
15	17.5		1.517	2.745		0.956	0.792
	9.2		2.233	1.604		1.169	0.886
	24.2		5.735	1.57		1.01	1.546
	18.5		3.254	2.895		1.053	1.442
	20.4		2.44	1.434		0.803	0.647
			1.291	1.552		0.758	0.772
			6.265	3.313		1.346	0.818
			1.706	1.72		0.911	1.229
			6.659	2.079		0.865	0.986
			3.002	2.706		0.794	0.811
			1.53	2.582		0.788	1.625
			3.116	4.566		0.936	1.144
			2.651	1.573		1	1.19
			4.465	2.148			1.512
			1.876	3.071			0.873
			1.971	1.057			1.576
			1.229	2.084			1.175
			1.787	1.217			1.068
			1.842	2.41			1.208
			2.47	2.866			0.711
			4.742	2.375			0.88
			2.345	1.65			1.57
			2.158	2.753
				4.467

## Sheet: Figure 2
Figure 2b
		ratio HCC1954/BFs
-	2/3	1/5	1/15	1/50
5	52	78	114	138
2	46	84	109	140
3	46	72	110	116
Figure 2c
HCC1954/BF1	+ICs	HCC1954/BF2	+ICs
100	278	100	339
120	302	120	326
91	390	100	250
100	374	101	231
106	355	108	320
100	354	100	312
107	417	114	257
100	331	100	245
112	395	91	225
100	345	100	230
97	449	98	247
100	396	100	249
102	305
100	380
Figure 2d
HCC1954	+TTZ	+ICs	+ICs/TTZ	HCC1954/BFs	+TTZ	+ICs	+ICs/TTZ
107	90	334	179	87	82	347	284
100	88	328	180	106	97	399	358
95	86	297	140	100	94	348	324
89	66	377	224	118	98	268	218
100	78	305	225	100	96	235	190
115	71	304	233	101	86	239	234
100	91	352	210	82	80	355	322
98	95	345	170	102	93	327	375
102	93	323	246	100	89	282	355
Figure 2e
HCC1954/ICs+TTZ
- BFs	+ BFs
131	15
134	32
140	6
127	7
128	30
121	9
118	28

## Sheet: figure 3
Figure 3c
NK-IL2RS high		NK-IL2RS low
months	event	months	event
35	0	11	1
27	0	21	1
16	1	11	1
51	0	21	1
52	0	17	1
13	1	18	0
22	0	27	0
13	1	20	1
44	0	1	1
22	0	36	0
12	0	23	1
23	0	11	1
34	0	7	1
18	0	23	1
51	0	17	1
14	0	38	1
13	1	41	0
20	1	31	0
21	0	42	1
45	0	20	1
16	1
21	0
29	0
38	0
28	0
17	1
54	0
41	0
28	0
23	0
39	0
Figure 3e
CD56+ cells
Rel	RF
0	0
0	0
0	5
0	7
0	11
0	0
6	0
0	7
5	15
	12
	6
	0
	7
Figure 3f
upon TTZ
ICs	903	1211	969
HCC1954	48	48	52
BFs	114	106	113
upon TTZ/IL2
ICs	13806	17833	10235
HCC1954	4	3	3
BFs	75	92	110
Figure 3g
time (hours)		ICs (TTZ)			ICs (TTZ/IL2)			HCC1954 (TTZ)			HCC1954 (TTZ/IL2)			BFs (TTZ)			BFs (TTZ/IL2)
0	100	100	100	100	100	100	100	100	100	100	100	100	100	100	100	100	100	100
12	584	894	641	12389	10333	10588	37	59	58	16	13	18	101	92	83	75	97	78
24	681	980	688	14818	12667	11588	21	52	53	11	13	10	78	86	83	90	90	101
36	2059	1293	1419	17895	14800	12677	51	43	50	13	13	14	152	89	126	81	97	92
48	655	1317	800	8866	14033	9588	49	50	51	4	3	4	137	90	124	65	97	94
60	1319	1789	1219	8543	14367	12500	50	50	50	2	3	2	115	125	108	86	97	92
72	903	1211	969	13806	17833	10235	48	48	52	4	3	3	114	106	113	75	92	110
	12h	24h	36h	48h	60h	72h
ICs (TTZ)/ICs (TTZ/IL2)	P < 0,0001	P = 0,0002	P = 0,0009	P = 0,0037	P = 0,0039	P = 0,0042
HCC1954 (TTZ)/HCC1954 (TTZ/IL2)	P = 0,0082	P = 0,0437	P = 0,0002	P < 0,0001	P < 0,0001	P < 0,0001

## Sheet: Figure 4
Figure 4a
FAP expression
Rel	RF
2.8	0.4
1.2	0.6
2.6	2.3
2.8	0.5
2.3	0.8
1.9	1.4
2.9	0.7
1.8	0.6
1.9	1.8
	1.3
	1
	0.9
	0.7
Figure 4f
HCC1954/BF1
C	TTZ	TTZ+DP47-IL2v	TTZ+FAP-IL2v
100	103	94	102
117	106	91	119
111	96	84	105
100	93	82	85
104	89	78	90
100	88	87	99
100	119	88	89
92	105	90	102
119	107	96	95
HCC1954/BF2
C	TTZ	TTZ+DP47-IL2v	TTZ+FAP-IL2v
100	94	110	93
97	93	102	80
108	92	88	89
100	101	78	79
93	86	103	97
102	92	98	98
Figure 4g
HCC1954/BF1
C	TTZ	DP47-IL2v	FAP-IL2v	TTZ+DP47-IL2v	TTZ+FAP-IL2v
100	119	69	76	102	25
120	120	94	74	120	29
106	104	59	73	79	37
100	103	75	79	50	35
92	71	62	83	62	20
89	70	59	57	70	14
HCC1954/BF2
C	TTZ	DP47-IL2v	FAP-IL2v	TTZ+DP47-IL2v	TTZ+FAP-IL2v
100	89	117	60	52	27
87	120	120	58	54	29
119	115	75	64	49	27
100	87	50	74	56	15
112	91	57	54	55	12
85	70	67	50	55	16
100	102	93	102	89	22
95	112	88	86	91	30
93	88	113	82	70	20

## Sheet: figure 5
Figure 5a
	CD45
C	TTZ	DP47-IL2v	FAP-IL2v	TTZ/DP47-IL2v	TTZ/FAP-IL2v
0.997	1.531	1.925	1.796	1.386	4.308
0.993	0.724	0.648	0.551	1.772	2.858
0.976	1.989	1.567	0.812	2.37	4.095
	NCR1
C	TTZ	DP47-IL2v	FAP-IL2v	TTZ/DP47-IL2v	TTZ/FAP-IL2v
1.018	0.638	0.423	0.708	1.652	2.925
1.056	1.658	1.418	1.431	1.531	3.023
1.042	1.666	1.72	1.017	1.601	3.501
Figure 5b
	C	TTZ	TTZ/FAP-IL2v	TTZ/DP47-IL2v
INFG	1.047	2.097	10.322	4.931
	0.981	1.754	9.69	3.809
	1.072	2.107	7.962	3.519
PRF1	1.017	1.035	3.144	1.944
	1.155	1.364	3.228	1.832
	1.005	1.15	2.618	1.812
GZMB	0.984	0.968	3.172	1.96
	0.98	1.159	3.39	1.852
	0.999	1.242	2.832	1.722
Figure 5c
	HCC1954/BF2
	C	T	T+F
%NK cells	6.97	8.24	15.5
	11.9	13.2	25
	7.81	7.77	18.9
	4.48	5.5	14.3
	4.49	5.65	10.8
	2.53	3.33	5.58
%CD16+ NK cells	6	6.59	11.9
	11.1	11.2	22.7
	7.36	6.74	16.7
	4	4.54	12.7
	3.96	4.73	8.45
	2.25	2.8	4.01
%NKT cells	3.23	2.65	3.61
	2.82	2.97	4.61
	1.08	1.09	2.14
	1.05	1.33	2.64
	1.97	2.56	2.64
	1.33	2.48	2.8
Figure 5f
				Days
	0	7	14	21	28	31
TTZ/DP47-IL2v	100	90	106	104	84	149
	100	149	211	237	185	246
	100	117	153	190	149	165
	100	95	102	119	157	217
	100	99	107	160	250	306
	100	126	140	151	207	273
	100	64	106	135	134	153
	100	101	99	198	170	219
	100	157	115	141	213	352
	100	148	120	169	169	242
	100	128	134	194	175	192
	100	104	74	87	78	76
TTZ/FAP-IL2v	100	138	167	190	214	203
	100	72	142	168	162	38
	100	96	153	256	219	249
	100	78	75	54	86	61
	100	74	29	9	9	0
	100	53	12	18	31	31
	100	82	74	68	101	147
	100	150	73	15	0	0
	100	94	179	103	61	55
	100	101	194	211	106	98
	100	88	89	20	0	0
Control	100	126	191	334	381	569
	100	165	221	412	526	949
	100	92	128	195	169	336
	100	105	216	259	314	297
	100	139	253	191	192	398
	100	68	154	62	59	221
	100	91	125	190	417	661
FAP-IL2v	100	114	111	287	281	407
	100	203	163	385	527	571
	100	94	94	98	107	119
	100	102	129	160	293	197
	100	84	85	135	134	134
	100	79	104	229	370	316
	100	166	135	161	453	199
	100	166	222	212	438	597
	100	71	107	340	417	680
	100	93	82	171	82	193
	100	160	147	193	217	253
	100	122	104	83	170	210
DP47-IL2v	100	152	208	335	268	605
	100	99	253	212	304	259
	100	56	64	110	154	197
	100	63	99	168	174	198
	100	117	167	161	280	441
	100	135	200	311	390	561
	100	84	157	129	139	231
	100	109	152	245	272	430
	100	103	143	298	463	405
	100	184	218	438	250	239
	100	169	200	234	341	319
TTZ	100	71	131	113	127	139
	100	108	160	115	240	339
	100	109	106	102	80	203
	100	71	81	143	102	161
	100	131	205	178	187	231
	100	169	267	175	314	331
	100	72	95	152	148	189
	100	164	206	289	400	354
Figure 5g
	CT	+TTZ/DP47-IL2v	+TTZ/FAP-IL2v	+TTZ/DP47-IL2v	+TTZ/FAP-IL2v	+ anti CD16
				+ anti CD16	+ anti CD16
HCC1954/BF1/NK	100	63	32	140	102	116
	109	53	18	91	88	134
	114	58	19	108	88	105
	116	53	25	114	85	100
HCC1954/BF2/NK	100	130	77	121	83	100
	120	100	75	148	117	129
	111	125	65	133	83	111
	100	87	55	127	97	125
	119	145	62	134	156	119
	98	99	84	143	100	147
	100	117	67	98	98	115
	114	113	68	121	135	134
	130	81	50	92	90	100

## Sheet: Figure 6
Figure 6e
BCCs/BFs		Ctrl			TGFb inh.			Exact P-values
0	19	18	18	26	27	21
1/25	56	58	53	30	32	36		P = 0,0005
1/10	137	131	117	36	39	34		P = 0,0001
1/5	365	390	292	54	45	43		P = 0,0005
1/2	687	585	542	50	50	46		P = 0,0002
1/1	717	651	647	53	46	47		P < 0,0001
Figure 6g
anti-FAP/TGFb inh.	anti-FAP	no anti-FAP
591	943	403
478	1214	393
434	1942	373
501	1973	408
574	1487	430
532	1001	381
464	1585	413
489	2013	409
560	2183	403
585	1585	480
595	847	398
546	1373	467
481	1700	501
631	1804	454
704	1350	446
538	963	431
511	1492	480
470	1584	494
522	2536	456
853	1602	411
518	1181	387
487	1563	417
532	1482	444
551	2846	442
713	2163	406
Figure 6i
	TTZ/DP47-IL2v	TTZ/FAP-IL2v	TTZ/DP47-IL2v	TTZ/FAP-IL2v
			+ TGFb inh.	+ TGFb inh.
HCC1954/BF1/ICs	100	60	102	81
	97	48	110	112
	95	44	113	105
	97	44	100	81
	100	55	101	113
	93	55	113	130
	91	62	101	81
	114	47	105	83
	100	48	89	114
	111	60	119	126
	102	54	109	89
	100	59	91	91
	100	61	106	78
	56	60	100	79
	63	46	103	108
	100	45	104	102
	94	42	76	83
		31		72
		33		74
HCC1954/BF2/ICs	100	76	101	103
	109	65	127	114
	100	69	93	128
	105	64	101	99
		77		99

## Sheet: FigS1
Figure S1b
BF1	BF2	SKBR3	HCC1419	HCC1954	IC
4.6	5.5	59.8	47.1	92.6	0.6
3.5	5.9	57.4	45.4	89.2	1
5.2	4.9	63.3	49.2	99.2	0.4
Figure S1c
	HCC1954 cell number
1000	2000	4000	8000
102	257	507	912
106	219	496	979
90	240	510	953
96	251	522	998
96	214	504	1014
95	233	474	960
Figure S1d
		ratio SKBR3/BFs
-	2/3	1/5	1/15	1/50
10	122	161	242	250
12	128	186	230	243
15	105	178	250	269
Figure S1e
HCC1419+BF1		HCC1419+BF2		SKBR3+BF1		SKBR3+BF2
no PBMCs	+ PBMCs	no PBMCs	+ PBMCs	no PBMCs	+ PBMCs	no PBMCs	+ PBMCs
100	154	100	145	100	151	100	77
98	140	87	140	89	190	92	84
89	130	98	130	115	137	90	131
				100	128	100	144
				106	153	106	145
				100	124	116	153
				84	128	100	158
				91	127	114	140
				100	133	100	150
				111	106	94	144
				77	108	97	142
				100	115	100	116
				111	127	94	129
Figure S1f
SKBR3		HCC1419		HCC1954
- IC	+ IC	- IC	+ IC	- IC	+ IC
130	160	100	190	100	340
100	192	98	195	95	360
90	158	100	186	100	321
100	183	99	193	106	318
Figure S1g
HCC1419	+TTZ	+ICs	+ICs/TTZ
100	85	151	69
98	82	172	68
102	82	190	66
95	80	160	64
100	78	171	67
112	81	140	60
Figure S1h
SKBR3	+TTZ	+ICs	+ICs/TTZ	SKBR3/BFs	+TTZ	+ICs	+ICs/TTZ
88	83	210	115	108	104	443	401
100	79	201	41	100	91	451	379
103	92	161	130	97	102	500	355
83	68	139	130	100	72	251	244
102	76	181	116	96	62	241	225
100	72	175	107	102	82	241	209
100	86	193	85	111	89	322	301
108	95	178	121	100	92	344	356
99	90	156	102	96	89	367	362
Figure S1i
	ratio HCC1954/BFs
1/2	1/5	1/15
112	269	309
100	179	272
107	259	348
126	251	217
106	211	245
100	165	264
124	120	197
112	157	225
100	163	212
127	98	331
144	225	209
129	192	181
70	116	260
147	212	343
125	118	351
169	243	311
100	174	183

## Sheet: FigS2
Figure S2c
BF1	BF2	SKBR3	HCC1419	HCC1954	IC
0.05	0.01	0.01	0.01	0	104.06
0.03	0	0	0	0.03	102.36
0.01	0	0.01	0	0.01	106.32

## Sheet: FigS3
Figure S3a
BF1	BF2	SKBR3	HCC1419	HCC1954	IC
100	177.4	0	0	0	0
102.7	178.2	0	0	0	0
98.4	175.4	0	0	0	0
Figure S3c
SKBR3	+ TTZ	+TTZ/DP47-IL2v	+TTZ/FAP-IL2v
100	93	85	66
89	75	73	73
111	90	84	73
100	80	79	75
84	76	78	71
83	73	82	78
100	73	71	88
109	88	72	77
92	72	66	70
100	90	72	81
95	75	74	77
96	87	78	75
Figure S3d
C	TTZ	TTZ+DP47-IL2v	TTZ+FAP-IL2v
100	70	50	64
90	64	74	69
99	57	54	61
100	70	71	58
94	49	69	66
95	60	64	65
100	60	59	63
96	71	51	52
101	66	43	43
Figure S3f
C	TTZ	DP47-IL2v	FAP-IL2v	TTZ+DP47-IL2v	TTZ+FAP-IL2v
100	106	70	99	74	32
99	111	107	112	67	36
112	113	64	94	74	40
100	105	77	66	59	37
108	91	85	77	51	31
85	115	84	79	70	42
100	74	72	61	42	35
96	94	90	57	66	22
83	111	74	82	62	24
100	64	71	73	51	35
90	81	73	62	46	26
78	72	92	63	47	22
Figure S3g
ICs		BCCs		BFs
TTZ/DP47-IL2v	TTZ/FAP-IL2v	TTZ/DP47-IL2v	TTZ/FAP-IL2v	TTZ/DP47-IL2v	TTZ/FAP-IL2v
14	21	283	180	738	712
7	69	206	157	840	617
0	131	240	232	755	609
0	173	240	120	918	892
0	242	412	206	643	789
28	201	429	111	901	952
21	111	283	214	712	918

## Sheet: FigS4
Figure S4a
	PRF1					GZMB					IFNG
CT	TTZ	TTZ/FAP-IL2v	TTZ/DP47-IL2v		CT	TTZ	TTZ/FAP-IL2v	TTZ/DP47-IL2v		CT	TTZ	TTZ/FAP-IL2v	TTZ/DP47-IL2v
1	1.619	10.251	5.329		1	2.681	17.634	9.752		1	5.371	22.367	9.132
0.982	1.729	10.038	5.426		1.138	2.936	18.15	9.641		1.256	6.577	24.977	10.264
1.008	1.69	10.789	5.241		1.007	2.867	17.94	9.785		1.449	6.348	25.32	10.401
Figure S4c
	PRF1 SKBR3/BF2			GZMB SKBR3/BF2			IFNG SKBR3/BF2
C	T	T/F	C	T	T/F	C	T	T/F
0.983	0.885	3.38	1.009	0.934	4.683	1.091	1.293	7.957
0.999	1.085	3.715	0.95	1.206	5.942	0.914	1.245	4.227
1.046	1.133	3.423	1.087	1.184	5.476	1.09	1.182	6.626
1.056	0.907	2.945	0.918	0.925	4.062	0.927	1.273	5.397
Figure S4d
	PRF1 HCC1954/BF2			GZMB HCC1954/BF2			IFNG HCC1954/BF2
C	T	T/F	C	T	T/F	C	T	T/F
0.958	1.141	3.051	1.133	1.87	11.616	1.219	4.037	24.44
0.967	1.264	3.644	1.084	1.905	9.597	0.91	3.104	28.693
1.002	1.167	3.509	0.933	1.79	10.624	1.041	4.955	33.365
0.924	0.976	3.538	0.897	1.381	9.394	0.894	3.012	22.478
Figure S4f
	HCC1954/BF1				HCC1954/BF2				SKBR3/BF1				SKBR3/BF2
	C	T	T/F		C	T	T/F		C	T	T/F		C	T	T/F
%CD4+ Tcells	4.96	6.08	2.89		13.9	12	9.36		8.03	6.24	8.58		2.51	1.43	4.36
	9.94	11.4	12.9		10.6	11.1	14.2		7.91	8.27	11		3.88	6.87	6.89
	7.38	9.67	11.5		4.71	8.09	7.59		7.38	9.67	11.5		3.69	5.49	3.98
	7.91	8.27	11		5.3	4.7	6.21		4.96	6.08	2.89		5.3	4.7	6.21
	8.03	6.24	8.58		3.69	5.49	3.98		0.43	2.68	1.63		4.94	8.38	11.7
					3.88	6.87	6.89						7.35	7.59	8.09
%CD8+ Tcells	8.51	9.09	10		9.97	9.3	8.26		6.26	5.56	6.99		2.9	3.07	5.01
	12.7	13	12		8.45	9.58	10.8		7.7	9.5	8.4		7.79	7.58	6.72
	7.89	9.74	11		5.74	6.45	6.3		4.09	6.16	8.13		3.38	4.44	4.62
	8.07	7.22	9.84		7.04	8.82	8.38		5.61	7.76	8.44		7.53	8.1	7.05
	9.69	12.9	12.9		10	10.6	10.2		8.27	9.03	9.1		10.6	12.1	9.22
					8.3	11.4	11.9						8.98	7.51	8.51
%CD14+ mono	43.6	40.8	33		49.5	46.6	46.2		56.8	58.9	46.1		71.7	69.1	51.8
	49.3	42.5	34.6		53.3	51.7	45.8		58.4	47.1	35.9		44.7	42.7	42.5
	56.8	58.9	46.1		44.7	42.7	42.5		75.6	61.6	45		64	57.6	55.4
	57.1	47.8	37.6		64	57.6	55.4		57.1	47.8	37.6		47.7	44.9	45.4
	55.1	49.6	42		47.7	44.9	45.4		55.1	49.6	42		42.6	38.8	41.2
					42.6	38.8	41.2						38.1	60.7	49.2
%CD20+ Bcells	3.51	3.57	3.22		1.45	1.4	1.39		2.35	2.1	2.68		1.32	1.81	2.74
	3.11	3.86	3.78		3.22	3.41	2.52		3.13	2.94	2.35		3.21	4.43	3.31
	4.52	4.79	5.03		2.48	3.31	4.06		1.18	1.97	2.22		3.54	2.23	1.91
	2.35	2.1	2.68		3.21	4.43	3.31		3.01	3.12	4.24		4.11	3.95	2.82
	2.2	2.37	2.36		3.09	2.76	3		2.2	2.37	2.36		3.09	2.76	3
					2.57	2.62	2.62						2.57	2.62	2.62

[truncated: 2 more sheets: FigS5, FigS6]
